# Supplementary material for: Copy Number Variation across European Populations
Source: PLoS One. 2011 Aug 4;6(8):e23087. doi: 10.1371/journal.pone.0023087 (PMC3150386; doi:10.1371/journal.pone.0023087)
Supplement: Table S1 — List of Copy Number Variable Regions in three populations. (XLSX) [file pone.0023087.s001.xlsx]

## Sheet: Sheet1
Supplementary table 1: List of Copy Number Variable Regions in three populations
CNVR ID	Chr	Start	End	Length	Total Carriers	gain	loss	Vis	Vis Gain	Vis Loss	Orkney	Orkney Gain	Orkney Loss	Tyrol	Tyrol Gain	Tyrol Loss	#popn. Shared
CNVR1	1	1109721	1184667	74947	3	3	0	0	0	0	0	0	0	3	3	0	1
CNVR2	1	2136826	2273756	136931	1	1	0	1	1	0	0	0	0	0	0	0	1
CNVR3	1	2746481	3161789	415309	2	2	0	2	2	0	0	0	0	0	0	0	1
CNVR4	1	5013771	5070572	56802	5	0	5	3	0	3	0	0	0	2	0	2	2
CNVR5	1	9223195	9310031	86837	26	26	0	25	25	0	1	1	0	0	0	0	2
CNVR6	1	14107531	14270390	162860	3	0	3	0	0	0	3	0	3	0	0	0	1
CNVR7	1	17472031	17486396	14366	2	2	0	0	0	0	0	0	0	2	2	0	1
CNVR8	1	28611885	28614909	3025	1	1	0	0	0	0	0	0	0	1	1	0	1
CNVR9	1	41119815	41147030	27216	4	4	0	0	0	0	0	0	0	4	4	0	1
CNVR10	1	47189028	47296851	107824	1	1	0	0	0	0	0	0	0	1	1	0	1
CNVR11	1	48568707	48629900	61194	1	1	0	1	1	0	0	0	0	0	0	0	1
CNVR12	1	54876533	55169994	293462	2	2	0	1	1	0	0	0	0	1	1	0	2
CNVR13	1	56593239	56639447	46209	1	0	1	0	0	0	0	0	0	1	0	1	1
CNVR14	1	63512474	63686705	174232	8	8	0	8	8	0	0	0	0	0	0	0	1
CNVR15	1	72631935	72736905	104971	3	3	0	0	0	0	0	0	0	3	3	0	1
CNVR16	1	79217884	79306726	88843	1	1	0	0	0	0	0	0	0	1	1	0	1
CNVR17	1	79732673	79875263	142591	4	0	4	1	0	1	3	0	3	0	0	0	2
CNVR18	1	79988432	80305026	316595	1	0	1	1	0	1	0	0	0	0	0	0	1
CNVR19	1	80403819	80475894	72076	1	0	1	1	0	1	0	0	0	0	0	0	1
CNVR20	1	83064342	83274587	210246	1	0	1	0	0	0	1	0	1	0	0	0	1
CNVR21	1	88863924	89079849	215926	4	1	3	0	0	0	4	1	3	0	0	0	1
CNVR22	1	102439976	102639314	199339	1	0	1	0	0	0	1	0	1	0	0	0	1
CNVR23	1	104380944	104436037	55094	1	1	0	1	1	0	0	0	0	0	0	0	1
CNVR24	1	105198703	105383658	184956	5	5	0	0	0	0	0	0	0	5	5	0	1
CNVR25	1	108120602	108681483	560882	15	7	8	7	7	0	0	0	0	8	0	8	2
CNVR26	1	111348410	111501524	153115	1	1	0	0	0	0	1	1	0	0	0	0	1
CNVR27	1	116040891	116086467	45577	4	4	0	0	0	0	4	4	0	0	0	0	1
CNVR28	1	120902013	121013322	111310	25	25	0	2	2	0	2	2	0	21	21	0	3
CNVR29	1	144106312	144441517	335206	1	1	0	0	0	0	1	1	0	0	0	0	1
CNVR30	1	144970465	146293282	1322818	2	1	1	1	1	0	0	0	0	1	0	1	2
CNVR31	1	173697478	174025946	328469	5	5	0	3	3	0	0	0	0	2	2	0	2
CNVR32	1	186329302	186484042	154741	1	0	1	0	0	0	0	0	0	1	0	1	1
CNVR33	1	187413749	187703805	290057	1	1	0	1	1	0	0	0	0	0	0	0	1
CNVR34	1	192497072	192763213	266142	1	1	0	1	1	0	0	0	0	0	0	0	1
CNVR35	1	194101358	194138918	37561	3	0	3	2	0	2	1	0	1	0	0	0	2
CNVR36	1	195104683	195163711	59029	14	3	11	9	1	8	2	0	2	3	2	1	3
CNVR37	1	199611827	199802913	191087	5	5	0	0	0	0	0	0	0	5	5	0	1
CNVR38	1	220219025	220677833	458809	1	1	0	1	1	0	0	0	0	0	0	0	1
CNVR39	1	225560652	225788333	227682	1	1	0	1	1	0	0	0	0	0	0	0	1
CNVR40	1	226105022	226188171	83150	1	0	1	0	0	0	0	0	0	1	0	1	1
CNVR41	1	226717634	226787103	69470	1	1	0	1	1	0	0	0	0	0	0	0	1
CNVR42	1	229778112	229879757	101646	1	1	0	1	1	0	0	0	0	0	0	0	1
CNVR43	1	233465435	233787521	322087	3	3	0	3	3	0	0	0	0	0	0	0	1
CNVR44	1	236082146	236606849	524704	1	0	1	1	0	1	0	0	0	0	0	0	1
CNVR45	1	236719591	236854237	134647	3	3	0	0	0	0	0	0	0	3	3	0	1
CNVR46	1	240424078	241462949	1038872	7	7	0	0	0	0	0	0	0	7	7	0	1
CNVR47	2	836164	1086540	250377	5	4	1	5	4	1	0	0	0	0	0	0	1
CNVR48	2	1559257	1834724	275468	4	4	0	4	4	0	0	0	0	0	0	0	1
CNVR49	2	3680916	3941740	260825	1	1	0	0	0	0	0	0	0	1	1	0	1
CNVR50	2	10054387	10326337	271951	1	1	0	0	0	0	1	1	0	0	0	0	1
CNVR51	2	14933894	14983628	49735	1	0	1	1	0	1	0	0	0	0	0	0	1
CNVR52	2	18048653	18115436	66784	1	0	1	0	0	0	0	0	0	1	0	1	1
CNVR53	2	24105291	24394095	288805	1	1	0	1	1	0	0	0	0	0	0	0	1
CNVR54	2	25438588	25764808	326221	8	8	0	8	8	0	0	0	0	0	0	0	1
CNVR55	2	29345311	29508457	163147	1	1	0	1	1	0	0	0	0	0	0	0	1
CNVR56	2	31452327	31745846	293520	4	4	0	4	4	0	0	0	0	0	0	0	1
CNVR57	2	32487194	33309246	822053	11	11	0	5	5	0	1	1	0	5	5	0	3
CNVR58	2	35713252	35803292	90041	3	3	0	0	0	0	0	0	0	3	3	0	1
CNVR59	2	36243396	36379940	136545	3	0	3	0	0	0	0	0	0	3	0	3	1
CNVR60	2	38862453	38914260	51808	1	0	1	0	0	0	0	0	0	1	0	1	1
CNVR61	2	45164823	45181910	17088	1	1	0	0	0	0	0	0	0	1	1	0	1
CNVR62	2	45185899	45200170	14272	1	1	0	0	0	0	0	0	0	1	1	0	1
CNVR63	2	49389360	49391299	1940	1	0	1	0	0	0	0	0	0	1	0	1	1
CNVR64	2	49488961	49570357	81397	1	0	1	0	0	0	0	0	0	1	0	1	1
CNVR65	2	51025466	51316791	291326	1	0	1	1	0	1	0	0	0	0	0	0	1
CNVR66	2	52109101	52169802	60702	1	0	1	1	0	1	0	0	0	0	0	0	1
CNVR67	2	52897787	53045773	147987	2	0	2	0	0	0	1	0	1	1	0	1	2
CNVR68	2	53383061	53405104	22044	7	0	7	0	0	0	7	0	7	0	0	0	1
CNVR69	2	54216479	54266043	49565	1	0	1	1	0	1	0	0	0	0	0	0	1
CNVR70	2	54336468	54367246	30779	1	0	1	0	0	0	0	0	0	1	0	1	1
CNVR71	2	54786020	54875262	89243	9	0	9	0	0	0	0	0	0	9	0	9	1
CNVR72	2	54928898	54969503	40606	1	0	1	1	0	1	0	0	0	0	0	0	1
CNVR73	2	57281457	57299713	18257	7	7	0	3	3	0	2	2	0	2	2	0	3
CNVR74	2	76389267	76532292	143026	7	0	7	0	0	0	1	0	1	6	0	6	2
CNVR75	2	78167753	78238254	70502	1	0	1	1	0	1	0	0	0	0	0	0	1
CNVR76	2	82067472	82160306	92835	10	10	0	1	1	0	1	1	0	8	8	0	3
CNVR77	2	101155556	101197107	41552	1	0	1	0	0	0	0	0	0	1	0	1	1
CNVR78	2	110214532	110292012	77481	6	3	3	2	0	2	0	0	0	4	3	1	2
CNVR79	2	112350033	112623070	273038	1	1	0	0	0	0	1	1	0	0	0	0	1
CNVR80	2	117484875	117627827	142953	6	6	0	5	5	0	0	0	0	1	1	0	2
CNVR81	2	129339607	129937678	598072	2	1	1	2	1	1	0	0	0	0	0	0	1
CNVR82	2	140432931	140495158	62228	4	0	4	4	0	4	0	0	0	0	0	0	1
CNVR83	2	168262704	168322592	59889	1	1	0	0	0	0	0	0	0	1	1	0	1
CNVR84	2	176773069	176860589	87521	2	2	0	0	0	0	2	2	0	0	0	0	1
CNVR85	2	183696844	183889989	193146	1	1	0	0	0	0	1	1	0	0	0	0	1
CNVR86	2	184066647	184167077	100431	1	0	1	0	0	0	0	0	0	1	0	1	1
CNVR87	2	186292206	186517840	225635	1	0	1	1	0	1	0	0	0	0	0	0	1
CNVR88	2	186827210	186933631	106422	2	0	2	2	0	2	0	0	0	0	0	0	1
CNVR89	2	187673187	187824441	151255	9	0	9	9	0	9	0	0	0	0	0	0	1
CNVR90	2	198313759	198399650	85892	1	1	0	0	0	0	0	0	0	1	1	0	1
CNVR91	2	212751316	212873082	121767	1	0	1	0	0	0	1	0	1	0	0	0	1
CNVR92	2	219793182	219993553	200372	2	2	0	0	0	0	0	0	0	2	2	0	1
CNVR93	2	230213277	230340512	127236	1	1	0	0	0	0	0	0	0	1	1	0	1
CNVR94	2	230887120	230966694	79575	1	1	0	1	1	0	0	0	0	0	0	0	1
CNVR95	2	237444863	237516077	71215	6	6	0	0	0	0	0	0	0	6	6	0	1
CNVR96	2	241272567	241346971	74405	6	6	0	0	0	0	0	0	0	6	6	0	1
CNVR97	2	242586061	242692820	106760	5	0	5	4	0	4	1	0	1	0	0	0	2
CNVR98	3	41894	90040	48147	1	1	0	0	0	0	0	0	0	1	1	0	1
CNVR99	3	260806	285616	24811	1	0	1	0	0	0	0	0	0	1	0	1	1
CNVR100	3	933096	1203607	270512	4	4	0	4	4	0	0	0	0	0	0	0	1
CNVR101	3	1274571	1400997	126427	1	0	1	1	0	1	0	0	0	0	0	0	1
CNVR102	3	1829498	2103834	274337	2	2	0	2	2	0	0	0	0	0	0	0	1
CNVR103	3	2175851	3174635	998785	11	11	0	1	1	0	0	0	0	9	9	0	2
CNVR104	3	3987662	4300300	312639	24	0	24	16	0	16	0	0	0	8	0	8	2
CNVR105	3	5342819	5471096	128278	1	0	1	0	0	0	0	0	0	1	0	1	1
CNVR106	3	6150230	6329598	179369	7	0	7	7	0	7	0	0	0	0	0	0	1
CNVR107	3	6934982	8616133	1681152	7	4	3	4	4	0	0	0	0	3	0	3	2
CNVR108	3	8638427	8729577	91151	3	0	3	0	0	0	3	0	3	0	0	0	1
CNVR109	3	8801023	8832963	31941	4	4	0	0	0	0	0	0	0	4	4	0	1
CNVR110	3	10155659	10216987	61329	1	1	0	0	0	0	0	0	0	1	1	0	1
CNVR111	3	20171575	20693128	521554	3	0	3	1	0	1	0	0	0	2	0	2	2
CNVR112	3	21234439	21320643	86205	9	9	0	8	8	0	0	0	0	1	1	0	2
CNVR113	3	24084116	24202179	118064	1	0	1	1	0	1	0	0	0	0	0	0	1
CNVR114	3	24858017	25235457	377441	1	1	0	0	0	0	0	0	0	1	1	0	1
CNVR115	3	45335963	45592104	256142	10	10	0	10	10	0	0	0	0	0	0	0	1
CNVR116	3	50055443	50153015	97573	1	0	1	0	0	0	0	0	0	1	0	1	1
CNVR117	3	60192029	60335247	143219	8	0	8	1	0	1	0	0	0	7	0	7	2
CNVR118	3	60717098	60782923	65826	1	0	1	0	0	0	0	0	0	1	0	1	1
CNVR119	3	75511365	75650909	139545	6	0	6	2	0	2	3	0	3	1	0	1	3
CNVR120	3	97790745	98319835	529091	1	1	0	1	1	0	0	0	0	0	0	0	1
CNVR121	3	101217279	101396829	179551	1	0	1	0	0	0	0	0	0	1	0	1	1
CNVR122	3	101804733	101955538	150806	25	25	0	18	18	0	6	6	0	1	1	0	3
CNVR123	3	103580018	104019143	439126	1	0	1	1	0	1	0	0	0	0	0	0	1
CNVR124	3	105535718	105757056	221339	1	0	1	1	0	1	0	0	0	0	0	0	1
CNVR125	3	107271156	107524382	253227	3	0	3	3	0	3	0	0	0	0	0	0	1
CNVR126	3	108279613	108321446	41834	1	0	1	0	0	0	0	0	0	1	0	1	1
CNVR127	3	110091877	110495798	403922	3	3	0	0	0	0	3	3	0	0	0	0	1
CNVR128	3	120211804	120269535	57732	3	3	0	0	0	0	0	0	0	3	3	0	1
CNVR129	3	121919588	122055985	136398	2	2	0	0	0	0	0	0	0	2	2	0	1
CNVR130	3	139634661	140234465	599805	1	1	0	1	1	0	0	0	0	0	0	0	1
CNVR131	3	140819071	140999494	180424	1	0	1	0	0	0	0	0	0	1	0	1	1
CNVR132	3	143305311	143554622	249312	3	3	0	1	1	0	1	1	0	1	1	0	3
CNVR133	3	146154997	146386647	231651	1	0	1	1	0	1	0	0	0	0	0	0	1
CNVR134	3	146707800	146735722	27923	1	0	1	0	0	0	1	0	1	0	0	0	1
CNVR135	3	152993775	153037439	43665	15	0	15	9	0	9	1	0	1	5	0	5	3
CNVR136	3	156964303	156976609	12307	1	1	0	0	0	0	0	0	0	1	1	0	1
CNVR137	3	162887788	163035704	147917	14	0	14	0	0	0	5	0	5	9	0	9	2
CNVR138	3	163361407	163439370	77964	3	3	0	0	0	0	2	2	0	1	1	0	2
CNVR139	3	163883314	163993833	110520	15	0	15	0	0	0	0	0	0	15	0	15	1
CNVR140	3	167036012	167106528	70517	1	0	1	0	0	0	0	0	0	1	0	1	1
CNVR141	3	173906869	173980910	74042	1	0	1	0	0	0	1	0	1	0	0	0	1
CNVR142	3	175555965	175672718	116754	1	1	0	0	0	0	0	0	0	1	1	0	1
CNVR143	3	176569238	177205021	635784	1	0	1	1	0	1	0	0	0	0	0	0	1
CNVR144	3	187902864	187961703	58840	1	1	0	1	1	0	0	0	0	0	0	0	1
CNVR145	3	192359805	192476837	117033	2	0	2	0	0	0	0	0	0	2	0	2	1
CNVR146	3	192522868	192582767	59900	5	5	0	0	0	0	0	0	0	5	5	0	1
CNVR147	4	629670	1836156	1206487	2	1	1	1	0	1	0	0	0	1	1	0	2
CNVR148	4	3185633	3974654	789022	6	6	0	0	0	0	0	0	0	6	6	0	1
CNVR149	4	8190858	9559803	1368946	4	4	0	4	4	0	0	0	0	0	0	0	1
CNVR150	4	11150840	11247041	96202	1	0	1	1	0	1	0	0	0	0	0	0	1
CNVR151	4	12187542	12219819	32278	1	0	1	0	0	0	0	0	0	1	0	1	1
CNVR152	4	21363840	22555161	1191322	1	1	0	1	1	0	0	0	0	0	0	0	1
CNVR153	4	25250968	25268706	17739	1	1	0	0	0	0	0	0	0	1	1	0	1
CNVR154	4	31962315	32017986	55672	1	1	0	0	0	0	0	0	0	1	1	0	1
CNVR155	4	44053169	44161566	108398	1	1	0	0	0	0	0	0	0	1	1	0	1
CNVR156	4	45871585	46540799	669215	1	1	0	1	1	0	0	0	0	0	0	0	1
CNVR157	4	57759221	57793311	34091	6	6	0	1	1	0	1	1	0	4	4	0	3
CNVR158	4	62042657	62117572	74916	1	1	0	1	1	0	0	0	0	0	0	0	1
CNVR159	4	62995405	63067034	71630	2	2	0	2	2	0	0	0	0	0	0	0	1
CNVR160	4	66271824	66311570	39747	3	3	0	0	0	0	0	0	0	3	3	0	1
CNVR161	4	70575152	72501617	1926466	4	0	4	4	0	4	0	0	0	0	0	0	1
CNVR162	4	77515624	79221621	1705998	1	1	0	0	0	0	1	1	0	0	0	0	1
CNVR163	4	84715368	85102048	386681	3	3	0	0	0	0	3	3	0	0	0	0	1
CNVR164	4	88447252	88566392	119141	3	3	0	0	0	0	3	3	0	0	0	0	1
CNVR165	4	92397738	92472949	75212	3	3	0	0	0	0	0	0	0	3	3	0	1
CNVR166	4	92472949	92554517	81569	2	0	2	0	0	0	2	0	2	0	0	0	1
CNVR167	4	93125815	93809568	683754	3	0	3	0	0	0	3	0	3	0	0	0	1
CNVR168	4	100447489	100709461	261973	3	3	0	0	0	0	3	3	0	0	0	0	1
CNVR169	4	104149960	104193571	43612	2	0	2	0	0	0	0	0	0	2	0	2	1
CNVR170	4	105975618	106613829	638212	1	0	1	1	0	1	0	0	0	0	0	0	1
CNVR171	4	109418815	110025145	606331	2	2	0	2	2	0	0	0	0	0	0	0	1
CNVR172	4	111602134	111674080	71947	1	1	0	1	1	0	0	0	0	0	0	0	1
CNVR173	4	117652678	117885134	232457	11	0	11	0	0	0	0	0	0	11	0	11	1
CNVR174	4	121158721	121452816	294096	1	1	0	1	1	0	0	0	0	0	0	0	1
CNVR175	4	129993825	130147254	153430	8	8	0	0	0	0	3	3	0	5	5	0	2
CNVR176	4	132165825	132567339	401515	2	2	0	0	0	0	1	1	0	1	1	0	2
CNVR177	4	133320544	133471504	150961	1	0	1	0	0	0	1	0	1	0	0	0	1
CNVR178	4	133909232	133974249	65018	1	0	1	0	0	0	1	0	1	0	0	0	1
CNVR179	4	135151781	135396155	244375	1	0	1	1	0	1	0	0	0	0	0	0	1
CNVR180	4	142250618	142553810	303193	1	1	0	1	1	0	0	0	0	0	0	0	1
CNVR181	4	145244249	145255238	10990	1	1	0	0	0	0	0	0	0	1	1	0	1
CNVR182	4	146369729	146433881	64153	1	1	0	1	1	0	0	0	0	0	0	0	1
CNVR183	4	151931504	152235154	303651	1	1	0	1	1	0	0	0	0	0	0	0	1
CNVR184	4	156735445	156753424	17980	1	1	0	0	0	0	1	1	0	0	0	0	1
CNVR185	4	162154792	162223074	68283	12	12	0	8	8	0	4	4	0	0	0	0	2
CNVR186	4	169052005	169224618	172614	4	0	4	1	0	1	3	0	3	0	0	0	2
CNVR187	4	178041740	179469783	1428044	9	2	7	0	0	0	5	2	3	4	0	4	2
CNVR188	4	182628625	182923485	294861	1	1	0	0	0	0	0	0	0	1	1	0	1
CNVR189	4	185189639	185515879	326241	1	1	0	0	0	0	0	0	0	1	1	0	1
CNVR190	4	188635689	189371885	736197	6	6	0	1	1	0	1	1	0	4	4	0	3
CNVR191	4	189473397	191164126	1690730	29	8	21	4	2	2	8	2	6	17	4	13	3
CNVR192	5	362096	648870	286775	1	1	0	1	1	0	0	0	0	0	0	0	1
CNVR193	5	1712537	1817128	104592	1	1	0	1	1	0	0	0	0	0	0	0	1
CNVR194	5	9955340	9981862	26523	27	0	27	12	0	12	2	0	2	13	0	13	3
CNVR195	5	16075694	16163431	87738	2	0	2	0	0	0	0	0	0	2	0	2	1
CNVR196	5	17671545	17760523	88979	2	2	0	0	0	0	0	0	0	2	2	0	1
CNVR197	5	18859398	18985138	125741	1	0	1	1	0	1	0	0	0	0	0	0	1
CNVR198	5	19055301	19305295	249995	2	0	2	0	0	0	2	0	2	0	0	0	1
CNVR199	5	19901661	20721054	819394	1	1	0	0	0	0	1	1	0	0	0	0	1
CNVR200	5	21611296	21701355	90060	1	1	0	0	0	0	0	0	0	1	1	0	1
CNVR201	5	22439230	22577100	137871	3	0	3	3	0	3	0	0	0	0	0	0	1
CNVR202	5	25753264	27150905	1397642	1	1	0	1	1	0	0	0	0	0	0	0	1
CNVR203	5	28842013	28909870	67858	2	1	1	1	0	1	0	0	0	1	1	0	2
CNVR204	5	32142841	32171356	28516	2	2	0	1	1	0	0	0	0	1	1	0	2
CNVR205	5	44698272	45158145	459874	1	1	0	0	0	0	0	0	0	1	1	0	1
CNVR206	5	45357165	46384240	1027076	6	6	0	3	3	0	0	0	0	2	2	0	2
CNVR207	5	49643851	49687629	43779	1	1	0	0	0	0	0	0	0	1	1	0	1
CNVR208	5	56827884	56856272	28389	1	1	0	0	0	0	0	0	0	1	1	0	1
CNVR209	5	58252592	58340256	87665	2	2	0	0	0	0	0	0	0	2	2	0	1
CNVR210	5	59758639	59807480	48842	2	2	0	0	0	0	2	2	0	0	0	0	1
CNVR211	5	60108536	60302632	194097	1	1	0	1	1	0	0	0	0	0	0	0	1
CNVR212	5	63539005	63608433	69429	1	1	0	0	0	0	0	0	0	1	1	0	1
CNVR213	5	66166352	66420219	253868	14	0	14	14	0	14	0	0	0	0	0	0	1
CNVR214	5	74015867	74028637	12771	7	0	7	0	0	0	0	0	0	7	0	7	1
CNVR215	5	75874921	75949540	74620	1	0	1	1	0	1	0	0	0	0	0	0	1
CNVR216	5	76503740	78323335	1819596	4	0	4	0	0	0	0	0	0	4	0	4	1
CNVR217	5	78351720	78556800	205081	4	4	0	4	4	0	0	0	0	0	0	0	1
CNVR218	5	83165288	83232076	66789	2	2	0	0	0	0	0	0	0	2	2	0	1
CNVR219	5	95512696	95617336	104641	2	0	2	2	0	2	0	0	0	0	0	0	1
CNVR220	5	95617336	96000101	382766	1	0	1	1	0	1	0	0	0	0	0	0	1
CNVR221	5	96241929	96280773	38845	1	1	0	0	0	0	0	0	0	1	1	0	1
CNVR222	5	97074222	97121798	47577	24	0	24	12	0	12	1	0	1	11	0	11	3
CNVR223	5	100303212	100522078	218867	3	0	3	0	0	0	0	0	0	3	0	3	1
CNVR224	5	103315378	103561783	246406	1	1	0	1	1	0	0	0	0	0	0	0	1
CNVR225	5	103729578	103809862	80285	7	0	7	3	0	3	0	0	0	4	0	4	2
CNVR226	5	103969692	104362454	392763	25	10	15	0	0	0	0	0	0	25	10	15	1
CNVR227	5	106221220	106251435	30216	2	2	0	0	0	0	0	0	0	2	2	0	1
CNVR228	5	110148814	110383304	234491	4	0	4	4	0	4	0	0	0	0	0	0	1
CNVR229	5	112786370	112887893	101524	2	0	2	0	0	0	2	0	2	0	0	0	1
CNVR230	5	112954080	112965805	11726	1	1	0	1	1	0	0	0	0	0	0	0	1
CNVR231	5	113162633	113212110	49478	8	0	8	1	0	1	6	0	6	1	0	1	3
CNVR232	5	113972101	114064818	92718	3	0	3	3	0	3	0	0	0	0	0	0	1
CNVR233	5	115251403	115453481	202079	6	6	0	0	0	0	0	0	0	6	6	0	1
CNVR234	5	117548212	117628506	80295	1	0	1	0	0	0	0	0	0	1	0	1	1
CNVR235	5	117718732	117798762	80031	1	0	1	1	0	1	0	0	0	0	0	0	1
CNVR236	5	119311674	119669869	358196	3	0	3	0	0	0	1	0	1	2	0	2	2
CNVR237	5	120453310	120480755	27446	1	0	1	0	0	0	0	0	0	1	0	1	1
CNVR238	5	120964132	121059972	95841	2	2	0	0	0	0	0	0	0	2	2	0	1
CNVR239	5	123449176	123507714	58539	1	0	1	1	0	1	0	0	0	0	0	0	1
CNVR240	5	125307170	125368515	61346	2	2	0	2	2	0	0	0	0	0	0	0	1
CNVR241	5	130147022	130176516	29495	1	1	0	0	0	0	0	0	0	1	1	0	1
CNVR242	5	140463055	140559542	96488	1	0	1	1	0	1	0	0	0	0	0	0	1
CNVR243	5	151990835	152441677	450843	1	0	1	1	0	1	0	0	0	0	0	0	1
CNVR244	5	158864764	158992895	128132	1	1	0	0	0	0	1	1	0	0	0	0	1
CNVR245	5	159035655	159493147	457493	2	0	2	0	0	0	2	0	2	0	0	0	1
CNVR246	5	170830903	170883862	52960	1	1	0	0	0	0	1	1	0	0	0	0	1
CNVR247	5	172969660	173100456	130797	2	2	0	2	2	0	0	0	0	0	0	0	1
CNVR248	5	175371847	175796493	424647	1	1	0	1	1	0	0	0	0	0	0	0	1
CNVR249	5	177615270	177869504	254235	1	1	0	0	0	0	1	1	0	0	0	0	1
CNVR250	5	178661436	178863857	202422	8	8	0	1	1	0	0	0	0	7	7	0	2
CNVR251	6	120522	335105	214584	5	5	0	0	0	0	5	5	0	0	0	0	1
CNVR252	6	1083071	1222350	139280	2	2	0	0	0	0	2	2	0	0	0	0	1
CNVR253	6	1773164	2016660	243497	2	2	0	0	0	0	0	0	0	2	2	0	1
CNVR254	6	3107377	3152257	44881	1	1	0	0	0	0	0	0	0	1	1	0	1
CNVR255	6	4200724	4417586	216863	3	0	3	3	0	3	0	0	0	0	0	0	1
CNVR256	6	5513837	5582739	68903	5	0	5	0	0	0	5	0	5	0	0	0	1
CNVR257	6	10577812	10640172	62361	10	0	10	4	0	4	6	0	6	0	0	0	2
CNVR258	6	22582150	22658756	76607	3	3	0	0	0	0	3	3	0	0	0	0	1
CNVR259	6	23554213	23713199	158987	2	0	2	2	0	2	0	0	0	0	0	0	1
CNVR260	6	28777294	28824324	47031	1	0	1	0	0	0	0	0	0	1	0	1	1
CNVR261	6	30140501	30213722	73222	1	1	0	0	0	0	1	1	0	0	0	0	1
CNVR262	6	31463297	31578524	115228	9	6	3	6	6	0	3	0	3	0	0	0	2
CNVR263	6	33073920	33225796	151877	2	0	2	0	0	0	0	0	0	2	0	2	1
CNVR264	6	38426351	38668193	241843	3	0	3	3	0	3	0	0	0	0	0	0	1
CNVR265	6	55153334	55242206	88873	2	2	0	0	0	0	0	0	0	2	2	0	1
CNVR266	6	56290156	56453296	163141	1	1	0	1	1	0	0	0	0	0	0	0	1
CNVR267	6	57437845	58183439	745595	18	18	0	1	1	0	0	0	0	17	17	0	2
CNVR268	6	62021131	62173501	152371	3	3	0	1	1	0	0	0	0	2	2	0	2
CNVR269	6	63554150	64216036	661887	4	4	0	0	0	0	0	0	0	4	4	0	1
CNVR270	6	64972217	65076644	104428	1	1	0	0	0	0	0	0	0	1	1	0	1
CNVR271	6	67058287	67111682	53396	82	0	82	33	0	33	12	0	12	37	0	37	3
CNVR272	6	73603471	74013350	409880	1	1	0	1	1	0	0	0	0	0	0	0	1
CNVR273	6	77800543	77970743	170201	1	1	0	1	1	0	0	0	0	0	0	0	1
CNVR274	6	86835803	87686726	850924	2	2	0	0	0	0	2	2	0	0	0	0	1
CNVR275	6	88900096	88915442	15347	1	1	0	0	0	0	0	0	0	1	1	0	1
CNVR276	6	94649651	94963750	314100	2	2	0	0	0	0	0	0	0	2	2	0	1
CNVR277	6	95609404	95692216	82813	1	0	1	1	0	1	0	0	0	0	0	0	1
CNVR278	6	95942881	96055581	112701	1	1	0	0	0	0	1	1	0	0	0	0	1
CNVR279	6	101445699	101594194	148496	1	1	0	0	0	0	0	0	0	1	1	0	1
CNVR280	6	102077556	102309204	231649	1	1	0	1	1	0	0	0	0	0	0	0	1
CNVR281	6	104936219	105003611	67393	1	0	1	1	0	1	0	0	0	0	0	0	1
CNVR282	6	111427487	111633138	205652	8	8	0	0	0	0	0	0	0	8	8	0	1
CNVR283	6	115156568	115222639	66072	1	0	1	1	0	1	0	0	0	0	0	0	1
CNVR284	6	116404207	116632298	228092	2	0	2	2	0	2	0	0	0	0	0	0	1
CNVR285	6	118771801	119243462	471662	2	2	0	0	0	0	2	2	0	0	0	0	1
CNVR286	6	120238407	120326179	87773	1	0	1	1	0	1	0	0	0	0	0	0	1
CNVR287	6	132357981	132405200	47220	1	0	1	1	0	1	0	0	0	0	0	0	1
CNVR288	6	139848440	139910603	62164	2	2	0	2	2	0	0	0	0	0	0	0	1
CNVR289	6	140536841	140678324	141484	1	0	1	0	0	0	0	0	0	1	0	1	1
CNVR290	6	142203609	142328836	125228	1	1	0	0	0	0	0	0	0	1	1	0	1
CNVR291	6	150340535	150405702	65168	3	3	0	0	0	0	0	0	0	3	3	0	1
CNVR292	6	157321549	157876496	554948	1	1	0	0	0	0	1	1	0	0	0	0	1
CNVR293	6	161910473	162132040	221568	36	0	36	0	0	0	0	0	0	36	0	36	1
CNVR294	6	162460319	162892230	431912	6	6	0	4	4	0	1	1	0	1	1	0	3
CNVR295	6	162892230	162956501	64272	2	0	2	2	0	2	0	0	0	0	0	0	1
CNVR296	6	167725511	167753547	28037	1	1	0	0	0	0	0	0	0	1	1	0	1
CNVR297	6	168078929	168352184	273256	63	63	0	6	6	0	23	23	0	34	34	0	3
CNVR298	7	3133925	3301123	167199	1	0	1	1	0	1	0	0	0	0	0	0	1
CNVR299	7	4230185	4449442	219258	1	1	0	1	1	0	0	0	0	0	0	0	1
CNVR300	7	8800209	8834075	33867	10	0	10	0	0	0	1	0	1	9	0	9	2
CNVR301	7	9521207	9538623	17417	8	0	8	8	0	8	0	0	0	0	0	0	1
CNVR302	7	10448095	10609842	161748	2	0	2	2	0	2	0	0	0	0	0	0	1
CNVR303	7	10645909	10741901	95993	3	3	0	0	0	0	3	3	0	0	0	0	1
CNVR304	7	11984324	12152737	168414	1	0	1	0	0	0	1	0	1	0	0	0	1
CNVR305	7	12358387	12397140	38754	12	0	12	0	0	0	0	0	0	12	0	12	1
CNVR306	7	12873703	12948964	75262	15	0	15	0	0	0	0	0	0	15	0	15	1
CNVR307	7	13097171	13178020	80850	1	0	1	0	0	0	0	0	0	1	0	1	1
CNVR308	7	16816914	17100039	283126	1	1	0	0	0	0	0	0	0	1	1	0	1
CNVR309	7	19340895	20121341	780447	2	1	1	2	1	1	0	0	0	0	0	0	1
CNVR310	7	23907623	23937296	29674	2	0	2	0	0	0	0	0	0	2	0	2	1
CNVR311	7	27101839	27254061	152223	1	0	1	1	0	1	0	0	0	0	0	0	1
CNVR312	7	29557954	29635116	77163	1	0	1	1	0	1	0	0	0	0	0	0	1
CNVR313	7	32175752	32389924	214173	1	1	0	0	0	0	1	1	0	0	0	0	1
CNVR314	7	36599727	36627948	28222	12	12	0	0	0	0	0	0	0	12	12	0	1
CNVR315	7	38285961	38346971	61011	1	0	1	0	0	0	1	0	1	0	0	0	1
CNVR316	7	44867560	45183540	315981	1	1	0	1	1	0	0	0	0	0	0	0	1
CNVR317	7	47761658	48520179	758522	2	0	2	2	0	2	0	0	0	0	0	0	1
CNVR318	7	53428180	53557744	129565	1	0	1	0	0	0	0	0	0	1	0	1	1
CNVR319	7	56133581	56590124	456544	4	4	0	0	0	0	0	0	0	4	4	0	1
CNVR320	7	61075979	62372905	1296927	63	63	0	17	17	0	1	1	0	45	45	0	3
CNVR321	7	63174608	63420821	246214	5	4	1	1	0	1	4	4	0	0	0	0	2
CNVR322	7	64144339	64593616	449278	18	3	15	4	2	2	11	1	10	3	0	3	3
CNVR323	7	69831960	69866885	34926	2	0	2	2	0	2	0	0	0	0	0	0	1
CNVR324	7	72612805	72745215	132411	1	1	0	1	1	0	0	0	0	0	0	0	1
CNVR325	7	75974325	76348155	373831	8	6	2	2	0	2	0	0	0	6	6	0	2
CNVR326	7	79193132	79321416	128285	3	0	3	0	0	0	3	0	3	0	0	0	1
CNVR327	7	84105660	84267302	161643	1	0	1	1	0	1	0	0	0	0	0	0	1
CNVR328	7	85278558	85327629	49072	1	1	0	0	0	0	0	0	0	1	1	0	1
CNVR329	7	86874878	86968333	93456	2	2	0	0	0	0	2	2	0	0	0	0	1
CNVR330	7	88029554	88709037	679484	20	10	10	9	9	0	0	0	0	9	0	9	2
CNVR331	7	88779880	90750356	1970477	9	7	2	0	0	0	1	1	0	6	6	0	3
CNVR332	7	100755083	100914175	159093	7	7	0	4	4	0	2	2	0	1	1	0	3
CNVR333	7	103194962	103823052	628091	3	3	0	3	3	0	0	0	0	0	0	0	1
CNVR334	7	107662142	107738057	75916	3	3	0	0	0	0	0	0	0	3	3	0	1
CNVR335	7	110711525	111138748	427224	10	0	10	0	0	0	1	0	1	9	0	9	2
CNVR336	7	117704955	117804083	99129	4	0	4	0	0	0	0	0	0	4	0	4	1
CNVR337	7	122259708	122818668	558961	1	1	0	0	0	0	0	0	0	1	1	0	1
CNVR338	7	124109645	124166041	56397	6	0	6	6	0	6	0	0	0	0	0	0	1
CNVR339	7	124266588	124327771	61184	2	1	1	0	0	0	1	0	1	1	1	0	2
CNVR340	7	124904868	125074715	169848	1	0	1	1	0	1	0	0	0	0	0	0	1
CNVR341	7	125353451	125499973	146523	15	0	15	0	0	0	0	0	0	15	0	15	1
CNVR342	7	125662564	125989739	327176	1	1	0	1	1	0	0	0	0	0	0	0	1
CNVR343	7	126249651	126306905	57255	1	0	1	0	0	0	1	0	1	0	0	0	1
CNVR344	7	126370050	126673147	303098	1	1	0	0	0	0	0	0	0	1	1	0	1
CNVR345	7	130291151	130385978	94828	1	0	1	1	0	1	0	0	0	0	0	0	1
CNVR346	7	132606722	133570983	964262	2	0	2	2	0	2	0	0	0	0	0	0	1
CNVR347	7	141542528	141651578	109051	5	0	5	5	0	5	0	0	0	0	0	0	1
CNVR348	7	141969085	142004014	34930	2	0	2	0	0	0	1	0	1	1	0	1	2
CNVR349	7	143056311	143505123	448813	3	1	2	2	0	2	0	0	0	1	1	0	2
CNVR350	7	151487942	151823054	335113	1	1	0	1	1	0	0	0	0	0	0	0	1
CNVR351	7	152961994	153207190	245197	1	1	0	0	0	0	0	0	0	1	1	0	1
CNVR352	7	153207190	153262581	55392	1	1	0	0	0	0	1	1	0	0	0	0	1
CNVR353	7	157427075	157495433	68359	8	8	0	8	8	0	0	0	0	0	0	0	1
CNVR354	8	209868	1555683	1345816	10	8	2	0	0	0	5	5	0	3	3	0	3
CNVR355	8	2118593	2158362	39770	7	0	7	0	0	0	0	0	0	7	0	7	1
CNVR356	8	2337690	2570171	232482	14	14	0	0	0	0	1	1	0	13	13	0	2
CNVR357	8	4080526	4098532	18007	1	0	1	0	0	0	1	0	1	0	0	0	1
CNVR358	8	5580751	5921342	340592	1	0	1	1	0	1	0	0	0	0	0	0	1
CNVR359	8	5930271	6032282	102012	2	0	2	1	0	1	0	0	0	1	0	1	2
CNVR360	8	6867213	7356405	489193	2	2	0	0	0	0	2	2	0	0	0	0	1
CNVR361	8	7356405	8169841	813437	18	18	0	1	1	0	3	3	0	14	14	0	3
CNVR362	8	10252449	10382432	129984	6	6	0	0	0	0	0	0	0	6	6	0	1
CNVR363	8	10651685	10670094	18410	5	0	5	0	0	0	0	0	0	5	0	5	1
CNVR364	8	13619271	13656002	36732	1	0	1	0	0	0	0	0	0	1	0	1	1
CNVR365	8	13772865	13841902	69038	1	0	1	1	0	1	0	0	0	0	0	0	1
CNVR366	8	15447669	15455979	8311	1	0	1	1	0	1	0	0	0	0	0	0	1
CNVR367	8	15987084	16065839	78756	30	0	30	5	0	5	0	0	0	25	0	25	2
CNVR368	8	16492939	16569399	76461	4	0	4	0	0	0	4	0	4	0	0	0	1
CNVR369	8	18351441	18538855	187415	1	1	0	0	0	0	0	0	0	1	1	0	1
CNVR370	8	19553115	19569574	16460	1	0	1	0	0	0	0	0	0	1	0	1	1
CNVR371	8	23940451	24335012	394562	1	1	0	0	0	0	1	1	0	0	0	0	1
CNVR372	8	25579053	25628787	49735	1	0	1	1	0	1	0	0	0	0	0	0	1
CNVR373	8	43177542	43910848	733307	4	4	0	1	1	0	1	1	0	2	2	0	3
CNVR374	8	47062007	47406312	344306	5	5	0	2	2	0	1	1	0	2	2	0	3
CNVR375	8	53653712	53972009	318298	7	4	3	4	1	3	0	0	0	3	3	0	2
CNVR376	8	56885245	57038773	153529	4	4	0	0	0	0	4	4	0	0	0	0	1
CNVR377	8	58572280	58705434	133155	2	2	0	2	2	0	0	0	0	0	0	0	1
CNVR378	8	65706679	65858906	152228	2	0	2	2	0	2	0	0	0	0	0	0	1
CNVR379	8	73402234	73456605	54372	5	0	5	1	0	1	0	0	0	4	0	4	2
CNVR380	8	85020322	85103591	83270	3	0	3	3	0	3	0	0	0	0	0	0	1
CNVR381	8	87256166	87403084	146919	4	4	0	0	0	0	0	0	0	4	4	0	1
CNVR382	8	89442152	89748729	306578	12	0	12	0	0	0	0	0	0	12	0	12	1
CNVR383	8	92517277	93161513	644237	1	1	0	0	0	0	0	0	0	1	1	0	1
CNVR384	8	103146966	103728121	581156	1	1	0	0	0	0	1	1	0	0	0	0	1
CNVR385	8	104397485	104463920	66436	5	5	0	5	5	0	0	0	0	0	0	0	1
CNVR386	8	106005821	106293050	287230	15	0	15	0	0	0	0	0	0	15	0	15	1
CNVR387	8	107847500	107887022	39523	1	0	1	1	0	1	0	0	0	0	0	0	1
CNVR388	8	120715881	120936129	220249	1	0	1	0	0	0	0	0	0	1	0	1	1
CNVR389	8	125947497	126037840	90344	1	1	0	0	0	0	1	1	0	0	0	0	1
CNVR390	8	137747933	137932941	185009	91	0	91	15	0	15	4	0	4	72	0	72	3
CNVR391	8	140174313	140227476	53164	1	0	1	1	0	1	0	0	0	0	0	0	1
CNVR392	8	144572492	146073714	1501223	4	0	4	1	0	1	0	0	0	1	0	1	2
CNVR393	9	194201	326186	131986	12	11	1	10	9	1	1	1	0	1	1	0	3
CNVR394	9	582757	598622	15866	1	0	1	1	0	1	0	0	0	0	0	0	1
CNVR395	9	792801	864129	71329	1	1	0	1	1	0	0	0	0	0	0	0	1
CNVR396	9	2393909	2411273	17365	1	0	1	1	0	1	0	0	0	0	0	0	1
CNVR397	9	3087453	3139943	52491	3	0	3	0	0	0	0	0	0	3	0	3	1
CNVR398	9	4153335	4374818	221484	1	1	0	1	1	0	0	0	0	0	0	0	1
CNVR399	9	5296824	5325470	28647	1	1	0	0	0	0	0	0	0	1	1	0	1
CNVR400	9	5677387	5862949	185563	3	0	3	0	0	0	3	0	3	0	0	0	1
CNVR401	9	5956898	6036694	79797	1	0	1	0	0	0	0	0	0	1	0	1	1
CNVR402	9	6199697	6217752	18056	1	0	1	1	0	1	0	0	0	0	0	0	1
CNVR403	9	6392856	6463630	70775	1	0	1	1	0	1	0	0	0	0	0	0	1
CNVR404	9	6534766	6869031	334266	3	3	0	0	0	0	3	3	0	0	0	0	1
CNVR405	9	7321956	7882818	560863	12	12	0	12	12	0	0	0	0	0	0	0	1
CNVR406	9	10414164	10491953	77790	12	0	12	0	0	0	12	0	12	0	0	0	1
CNVR407	9	10651370	10676202	24833	1	0	1	0	0	0	0	0	0	1	0	1	1
CNVR408	9	10952971	10981445	28475	2	0	2	0	0	0	0	0	0	2	0	2	1
CNVR409	9	11135717	11298992	163276	1	0	1	1	0	1	0	0	0	0	0	0	1
CNVR410	9	11430880	12227417	796538	76	0	76	18	0	18	11	0	11	47	0	47	3
CNVR411	9	12459893	12565421	105529	3	0	3	1	0	1	1	0	1	1	0	1	3
CNVR412	9	17573310	17624566	51257	2	2	0	0	0	0	0	0	0	2	2	0	1
CNVR413	9	17804272	17889606	85335	1	0	1	0	0	0	0	0	0	1	0	1	1
CNVR414	9	17955723	18046991	91269	5	3	2	5	3	2	0	0	0	0	0	0	1
CNVR415	9	20511543	20543571	32029	2	0	2	0	0	0	2	0	2	0	0	0	1
CNVR416	9	22569237	22617742	48506	1	1	0	1	1	0	0	0	0	0	0	0	1
CNVR417	9	25253918	25349869	95952	4	0	4	0	0	0	4	0	4	0	0	0	1
CNVR418	9	25416760	25488831	72072	5	0	5	0	0	0	0	0	0	5	0	5	1
CNVR419	9	26251340	26407714	156375	4	0	4	0	0	0	0	0	0	4	0	4	1
CNVR420	9	28585171	28777049	191879	23	0	23	2	0	2	1	0	1	20	0	20	3
CNVR421	9	30433903	30548222	114320	1	0	1	0	0	0	1	0	1	0	0	0	1
CNVR422	9	38644738	38762575	117838	3	0	3	3	0	3	0	0	0	0	0	0	1
CNVR423	9	71289871	71308782	18912	1	0	1	0	0	0	1	0	1	0	0	0	1
CNVR424	9	84926481	85003205	76725	1	0	1	1	0	1	0	0	0	0	0	0	1
CNVR425	9	85407250	85479280	72031	1	1	0	0	0	0	0	0	0	1	1	0	1
CNVR426	9	86962627	87010416	47790	2	0	2	0	0	0	0	0	0	2	0	2	1
CNVR427	9	90646597	90752854	106258	4	4	0	0	0	0	4	4	0	0	0	0	1
CNVR428	9	91259491	91319291	59801	2	2	0	0	0	0	0	0	0	2	2	0	1
CNVR429	9	103800303	103914805	114503	5	0	5	5	0	5	0	0	0	0	0	0	1
CNVR430	9	103964144	104136889	172746	2	1	1	0	0	0	1	0	1	1	1	0	2
CNVR431	9	104483381	104588773	105393	1	0	1	0	0	0	1	0	1	0	0	0	1
CNVR432	9	104803937	104840064	36128	15	0	15	0	0	0	0	0	0	15	0	15	1
CNVR433	9	115099945	116334438	1234494	4	4	0	0	0	0	4	4	0	0	0	0	1
CNVR434	9	133607161	133682990	75830	3	0	3	3	0	3	0	0	0	0	0	0	1
CNVR435	9	137288987	137445881	156895	10	10	0	9	9	0	0	0	0	1	1	0	2
CNVR436	10	6717773	6876693	158921	4	4	0	2	2	0	0	0	0	2	2	0	2
CNVR437	10	14347618	14394966	47349	2	0	2	0	0	0	0	0	0	2	0	2	1
CNVR438	10	15030375	15100889	70515	13	3	10	1	1	0	4	2	2	8	0	8	3
CNVR439	10	16466228	16523087	56860	1	0	1	1	0	1	0	0	0	0	0	0	1
CNVR440	10	18987385	19280986	293602	4	2	2	0	0	0	2	0	2	2	2	0	2
CNVR441	10	19315664	19866244	550581	4	0	4	0	0	0	1	0	1	3	0	3	2
CNVR442	10	27656549	27763039	106491	22	0	22	7	0	7	2	0	2	13	0	13	3
CNVR443	10	27915012	28366781	451770	1	1	0	1	1	0	0	0	0	0	0	0	1
CNVR444	10	35225502	35594953	369452	1	1	0	1	1	0	0	0	0	0	0	0	1
CNVR445	10	41756307	41837066	80760	2	2	0	2	2	0	0	0	0	0	0	0	1
CNVR446	10	44523027	44671536	148510	29	29	0	5	5	0	4	4	0	20	20	0	3
CNVR447	10	47013328	47173619	160292	253	218	35	96	92	4	15	15	0	142	111	31	3
CNVR448	10	47920669	50719554	2798886	1	0	1	1	0	1	0	0	0	0	0	0	1
CNVR449	10	54975458	55088093	112636	1	0	1	1	0	1	0	0	0	0	0	0	1
CNVR450	10	56280721	56359990	79270	2	0	2	0	0	0	0	0	0	2	0	2	1
CNVR451	10	56747436	57004167	256732	3	0	3	2	0	2	0	0	0	1	0	1	2
CNVR452	10	64864135	65153268	289134	2	0	2	2	0	2	0	0	0	0	0	0	1
CNVR453	10	67125248	67310408	185161	1	0	1	1	0	1	0	0	0	0	0	0	1
CNVR454	10	67749354	67838960	89607	16	0	16	9	0	9	3	0	3	4	0	4	3
CNVR455	10	67880428	68143405	262978	9	0	9	7	0	7	0	0	0	2	0	2	2
CNVR456	10	68190451	68248047	57597	4	0	4	0	0	0	4	0	4	0	0	0	1
CNVR457	10	68998527	69061112	62586	2	0	2	2	0	2	0	0	0	0	0	0	1
CNVR458	10	78203066	79010407	807342	1	1	0	0	0	0	0	0	0	1	1	0	1
CNVR459	10	87981896	88184509	202614	1	1	0	1	1	0	0	0	0	0	0	0	1
CNVR460	10	90934639	90954006	19368	1	0	1	1	0	1	0	0	0	0	0	0	1
CNVR461	10	92092952	92549888	456937	1	1	0	0	0	0	1	1	0	0	0	0	1
CNVR462	10	98782415	98853179	70765	1	1	0	0	0	0	1	1	0	0	0	0	1
CNVR463	10	111192330	111323954	131625	1	0	1	0	0	0	1	0	1	0	0	0	1
CNVR464	10	134913018	135284293	371276	56	51	5	26	26	0	11	6	5	19	19	0	3
CNVR465	11	268039	860446	592408	9	0	9	8	0	8	0	0	0	1	0	1	2
CNVR466	11	3011937	3752982	741046	12	12	0	3	3	0	0	0	0	9	9	0	2
CNVR467	11	4387234	4508678	121445	2	0	2	0	0	0	2	0	2	0	0	0	1
CNVR468	11	4763448	4865576	102129	2	0	2	0	0	0	2	0	2	0	0	0	1
CNVR469	11	5357973	5383694	25722	2	0	2	0	0	0	0	0	0	2	0	2	1
CNVR470	11	5686156	5966651	280496	5	5	0	0	0	0	0	0	0	5	5	0	1
CNVR471	11	6739977	6849442	109466	4	0	4	0	0	0	4	0	4	0	0	0	1
CNVR472	11	15142305	15284570	142266	1	1	0	1	1	0	0	0	0	0	0	0	1
CNVR473	11	18052391	18704622	652232	2	2	0	2	2	0	0	0	0	0	0	0	1
CNVR474	11	21147592	21168743	21152	1	0	1	0	0	0	0	0	0	1	0	1	1
CNVR475	11	24027010	24451041	424032	1	1	0	0	0	0	0	0	0	1	1	0	1
CNVR476	11	38049244	38278782	229539	1	0	1	1	0	1	0	0	0	0	0	0	1
CNVR477	11	38748283	38766398	18116	1	1	0	0	0	0	0	0	0	1	1	0	1
CNVR478	11	39041997	39097609	55613	1	1	0	0	0	0	0	0	0	1	1	0	1
CNVR479	11	43503274	43574122	70849	2	2	0	0	0	0	0	0	0	2	2	0	1
CNVR480	11	44786673	45007425	220753	1	1	0	0	0	0	1	1	0	0	0	0	1
CNVR481	11	48343851	48879221	535371	1	0	1	1	0	1	0	0	0	0	0	0	1
CNVR482	11	50026908	51385578	1358671	10	10	0	1	1	0	1	1	0	8	8	0	3
CNVR483	11	60517106	60635238	118133	6	6	0	0	0	0	0	0	0	6	6	0	1
CNVR484	11	83894200	84259364	365165	2	0	2	0	0	0	1	0	1	1	0	1	2
CNVR485	11	85663695	85811064	147370	2	2	0	2	2	0	0	0	0	0	0	0	1
CNVR486	11	88869079	89095092	226014	5	5	0	0	0	0	5	5	0	0	0	0	1
CNVR487	11	89515312	90029513	514202	3	3	0	0	0	0	0	0	0	3	3	0	1
CNVR488	11	99030336	99827638	797303	1	1	0	1	1	0	0	0	0	0	0	0	1
CNVR489	11	100904720	100938371	33652	1	1	0	1	1	0	0	0	0	0	0	0	1
CNVR490	11	133663955	133723510	59556	1	0	1	1	0	1	0	0	0	0	0	0	1
CNVR491	11	133749532	134225383	475852	16	16	0	7	7	0	8	8	0	1	1	0	3
CNVR492	12	64079	197682	133604	7	7	0	0	0	0	0	0	0	7	7	0	1
CNVR493	12	213172	614188	401017	8	8	0	8	8	0	0	0	0	0	0	0	1
CNVR494	12	7876208	8121428	245221	68	46	22	22	14	8	19	10	9	27	22	5	3
CNVR495	12	19360345	19469374	109030	13	13	0	5	5	0	6	6	0	2	2	0	3
CNVR496	12	20773029	20901315	128287	2	0	2	2	0	2	0	0	0	0	0	0	1
CNVR497	12	21229464	21277328	47865	1	1	0	0	0	0	0	0	0	1	1	0	1
CNVR498	12	24688241	25206321	518081	2	2	0	0	0	0	2	2	0	0	0	0	1
CNVR499	12	27185042	27679741	494700	2	1	1	1	0	1	1	1	0	0	0	0	2
CNVR500	12	28626863	28652811	25949	5	0	5	5	0	5	0	0	0	0	0	0	1
CNVR501	12	31101381	31311573	210193	116	116	0	71	71	0	19	19	0	26	26	0	3
CNVR502	12	31898373	31954269	55897	6	6	0	1	1	0	0	0	0	5	5	0	2
CNVR503	12	33967557	34692538	724982	3	3	0	3	3	0	0	0	0	0	0	0	1
CNVR504	12	50977370	51068408	91039	4	4	0	0	0	0	3	3	0	1	1	0	2
CNVR505	12	62182448	62415375	232928	16	10	6	2	0	2	5	1	4	9	9	0	3
CNVR506	12	72593807	72690978	97172	16	0	16	0	0	0	0	0	0	16	0	16	1
CNVR507	12	72713878	72872477	158600	1	0	1	1	0	1	0	0	0	0	0	0	1
CNVR508	12	80158570	81702114	1543545	1	0	1	1	0	1	0	0	0	0	0	0	1
CNVR509	12	104552586	104688346	135761	2	0	2	2	0	2	0	0	0	0	0	0	1
CNVR510	12	107811857	107831982	20126	1	1	0	0	0	0	0	0	0	1	1	0	1
CNVR511	12	108037232	108147964	110733	1	1	0	1	1	0	0	0	0	0	0	0	1
CNVR512	12	110683463	110782640	99178	2	2	0	0	0	0	0	0	0	2	2	0	1
CNVR513	12	112810966	113025014	214049	2	0	2	0	0	0	2	0	2	0	0	0	1
CNVR514	12	127794683	127833755	39073	2	2	0	1	1	0	0	0	0	1	1	0	2
CNVR515	12	130289496	130398112	108617	26	0	26	7	0	7	5	0	5	14	0	14	3
CNVR516	12	130629111	130799096	169986	4	4	0	0	0	0	0	0	0	4	4	0	1
CNVR517	12	131518846	131766977	248132	1	1	0	0	0	0	0	0	0	1	1	0	1
CNVR518	13	18108426	18209780	101355	3	1	2	0	0	0	0	0	0	3	1	2	1
CNVR519	13	19079047	19407203	328157	1	1	0	0	0	0	1	1	0	0	0	0	1
CNVR520	13	22255136	22381716	126581	2	1	1	1	1	0	1	0	1	0	0	0	2
CNVR521	13	22426685	23813555	1386871	10	2	8	0	0	0	0	0	0	10	2	8	1
CNVR522	13	24083487	24227202	143716	5	5	0	3	3	0	0	0	0	2	2	0	2
CNVR523	13	42425143	42630555	205413	31	31	0	31	31	0	0	0	0	0	0	0	1
CNVR524	13	42645747	42680144	34398	5	5	0	0	0	0	0	0	0	5	5	0	1
CNVR525	13	48799089	49268206	469118	1	1	0	0	0	0	1	1	0	0	0	0	1
CNVR526	13	49643972	50273139	629168	1	1	0	0	0	0	1	1	0	0	0	0	1
CNVR527	13	53894670	53931080	36411	1	1	0	1	1	0	0	0	0	0	0	0	1
CNVR528	13	54037598	54365930	328333	3	0	3	0	0	0	3	0	3	0	0	0	1
CNVR529	13	55153829	55185842	32014	1	0	1	0	0	0	0	0	0	1	0	1	1
CNVR530	13	61931782	63062087	1130306	1	1	0	0	0	0	0	0	0	1	1	0	1
CNVR531	13	63353166	63831619	478454	3	1	2	0	0	0	2	0	2	1	1	0	2
CNVR532	13	64410990	64534004	123015	1	1	0	0	0	0	0	0	0	1	1	0	1
CNVR533	13	68896712	69078510	181799	2	0	2	2	0	2	0	0	0	0	0	0	1
CNVR534	13	69637654	69665094	27441	12	0	12	5	0	5	0	0	0	7	0	7	2
CNVR535	13	80754418	81035524	281107	1	0	1	0	0	0	0	0	0	1	0	1	1
CNVR536	13	83009774	83071075	61302	19	0	19	1	0	1	2	0	2	16	0	16	3
CNVR537	13	84061948	84163820	101873	5	0	5	5	0	5	0	0	0	0	0	0	1
CNVR538	13	90529649	90588834	59186	1	0	1	0	0	0	1	0	1	0	0	0	1
CNVR539	13	93079493	93260101	180609	3	0	3	0	0	0	3	0	3	0	0	0	1
CNVR540	13	94740493	94825508	85016	4	4	0	0	0	0	0	0	0	4	4	0	1
CNVR541	13	99071864	99139179	67316	1	1	0	0	0	0	0	0	0	1	1	0	1
CNVR542	13	104330241	104687364	357124	2	0	2	0	0	0	0	0	0	2	0	2	1
CNVR543	13	114013597	114108121	94525	1	1	0	0	0	0	0	0	0	1	1	0	1
CNVR544	14	21841139	21867816	26678	4	4	0	0	0	0	0	0	0	4	4	0	1
CNVR545	14	34180263	34221835	41573	4	0	4	0	0	0	0	0	0	4	0	4	1
CNVR546	14	34401579	34429974	28396	3	3	0	0	0	0	0	0	0	3	3	0	1
CNVR547	14	38028718	38186540	157823	11	0	11	0	0	0	6	0	6	5	0	5	2
CNVR548	14	39506301	39858632	352332	2	2	0	0	0	0	0	0	0	2	2	0	1
CNVR549	14	40951607	41075624	124018	6	0	6	0	0	0	3	0	3	3	0	3	2
CNVR550	14	42041538	42153307	111770	2	0	2	0	0	0	2	0	2	0	0	0	1
CNVR551	14	42915909	43317491	401583	6	6	0	0	0	0	0	0	0	6	6	0	1
CNVR552	14	43879953	44000644	120692	3	1	2	1	1	0	2	0	2	0	0	0	2
CNVR553	14	44255590	44278526	22937	15	0	15	1	0	1	0	0	0	14	0	14	2
CNVR554	14	45476666	45541378	64713	1	0	1	1	0	1	0	0	0	0	0	0	1
CNVR555	14	57548908	57644855	95948	1	1	0	0	0	0	0	0	0	1	1	0	1
CNVR556	14	58986713	59041958	55246	2	0	2	0	0	0	0	0	0	2	0	2	1
CNVR557	14	64306956	66696347	2389392	1	1	0	0	0	0	0	0	0	1	1	0	1
CNVR558	14	68155466	68313967	158502	2	2	0	2	2	0	0	0	0	0	0	0	1
CNVR559	14	81401424	81514393	112970	11	0	11	0	0	0	0	0	0	11	0	11	1
CNVR560	14	82916526	82941306	24781	2	0	2	0	0	0	0	0	0	2	0	2	1
CNVR561	14	85967953	86041768	73816	5	0	5	1	0	1	0	0	0	4	0	4	2
CNVR562	14	87477641	87489111	11471	2	0	2	0	0	0	0	0	0	2	0	2	1
CNVR563	14	106019705	106148359	128655	1	1	0	0	0	0	0	0	0	1	1	0	1
CNVR564	15	19852603	20777695	925093	21	8	13	6	3	3	8	1	7	7	4	3	3
CNVR565	15	21920736	22218390	297655	1	1	0	0	0	0	1	1	0	0	0	0	1
CNVR566	15	25557339	25734224	176886	11	11	0	0	0	0	0	0	0	11	11	0	1
CNVR567	15	26798209	28153539	1355331	2	2	0	2	2	0	0	0	0	0	0	0	1
CNVR568	15	28723577	28927992	204416	4	3	1	0	0	0	0	0	0	4	3	1	1
CNVR569	15	29704566	30721385	1016820	45	45	0	23	23	0	13	13	0	9	9	0	3
CNVR570	15	31077562	31095373	17812	1	1	0	0	0	0	1	1	0	0	0	0	1
CNVR571	15	32530025	32820148	290124	19	6	13	8	0	8	0	0	0	11	6	5	2
CNVR572	15	49654464	49756960	102497	1	1	0	0	0	0	0	0	0	1	1	0	1
CNVR573	15	50785575	50812984	27410	1	1	0	1	1	0	0	0	0	0	0	0	1
CNVR574	15	83626571	83962569	335999	6	6	0	0	0	0	6	6	0	0	0	0	1
CNVR575	15	91943094	92032720	89627	5	0	5	4	0	4	0	0	0	1	0	1	2
CNVR576	15	93920884	93985018	64135	15	0	15	0	0	0	0	0	0	15	0	15	1
CNVR577	15	94718803	94973256	254454	2	2	0	0	0	0	0	0	0	2	2	0	1
CNVR578	15	97543717	97869757	326041	1	1	0	0	0	0	0	0	0	1	1	0	1
CNVR579	15	98633466	98683956	50491	1	0	1	1	0	1	0	0	0	0	0	0	1
CNVR580	15	98815266	99424093	608828	1	1	0	0	0	0	0	0	0	1	1	0	1
CNVR581	15	99454544	99750749	296206	1	1	0	1	1	0	0	0	0	0	0	0	1
CNVR582	15	99870157	99960170	90014	3	1	2	0	0	0	1	1	0	2	0	2	2
CNVR583	15	99975177	100066701	91525	1	1	0	0	0	0	0	0	0	1	1	0	1
CNVR584	16	259512	549131	289620	5	0	5	2	0	2	0	0	0	3	0	3	2
CNVR585	16	549131	805041	255911	2	0	2	2	0	2	0	0	0	0	0	0	1
CNVR586	16	1099732	1277718	177987	1	0	1	1	0	1	0	0	0	0	0	0	1
CNVR587	16	1968403	2234891	266489	1	0	1	1	0	1	0	0	0	0	0	0	1
CNVR588	16	2639305	2682021	42717	1	1	0	0	0	0	0	0	0	1	1	0	1
CNVR589	16	5525853	6005359	479507	5	1	4	1	0	1	4	1	3	0	0	0	2
CNVR590	16	6810856	6859985	49130	1	0	1	0	0	0	1	0	1	0	0	0	1
CNVR591	16	6869537	6939232	69696	1	0	1	1	0	1	0	0	0	0	0	0	1
CNVR592	16	8097307	8152858	55552	1	0	1	1	0	1	0	0	0	0	0	0	1
CNVR593	16	8354976	8457233	102258	4	0	4	4	0	4	0	0	0	0	0	0	1
CNVR594	16	15032942	18174650	3141709	7	4	3	5	2	3	0	0	0	2	2	0	2
CNVR595	16	21113219	21171942	58724	1	0	1	1	0	1	0	0	0	0	0	0	1
CNVR596	16	21515973	21647775	131803	5	1	4	2	0	2	1	0	1	2	1	1	3
CNVR597	16	21856623	22331199	474577	7	0	7	3	0	3	0	0	0	4	0	4	2
CNVR598	16	25317311	25523872	206562	1	0	1	1	0	1	0	0	0	0	0	0	1
CNVR599	16	29256578	30287987	1031410	11	10	1	1	0	1	0	0	0	10	10	0	2
CNVR600	16	34373576	34550666	177091	1	1	0	0	0	0	1	1	0	0	0	0	1
CNVR601	16	60010055	60090818	80764	1	1	0	0	0	0	0	0	0	1	1	0	1
CNVR602	16	60226413	60358369	131957	1	1	0	1	1	0	0	0	0	0	0	0	1
CNVR603	16	60736067	61230113	494047	1	1	0	1	1	0	0	0	0	0	0	0	1
CNVR604	16	64359199	64916765	557567	1	1	0	1	1	0	0	0	0	0	0	0	1
CNVR605	16	68394966	68532861	137896	2	2	0	2	2	0	0	0	0	0	0	0	1
CNVR606	16	74532394	74946942	414549	1	1	0	1	1	0	0	0	0	0	0	0	1
CNVR607	16	76049994	76111968	61975	3	0	3	0	0	0	0	0	0	3	0	3	1
CNVR608	16	76578045	76622640	44596	1	0	1	0	0	0	1	0	1	0	0	0	1
CNVR609	16	76914163	76964072	49910	2	2	0	0	0	0	0	0	0	2	2	0	1
CNVR610	16	77245645	77374730	129086	3	0	3	3	0	3	0	0	0	0	0	0	1
CNVR611	16	77385366	77427527	42162	1	0	1	0	0	0	1	0	1	0	0	0	1
CNVR612	16	78822788	78860631	37844	1	1	0	0	0	0	0	0	0	1	1	0	1
CNVR613	16	79327571	79584140	256570	1	1	0	1	1	0	0	0	0	0	0	0	1
CNVR614	16	79757725	79816397	58673	1	0	1	1	0	1	0	0	0	0	0	0	1
CNVR615	16	80845011	81042535	197525	1	1	0	1	1	0	0	0	0	0	0	0	1
CNVR616	16	81204473	81261583	57111	1	0	1	0	0	0	0	0	0	1	0	1	1
CNVR617	16	81334825	81516938	182114	3	1	2	3	1	2	0	0	0	0	0	0	1
CNVR618	16	81876833	81899802	22970	1	0	1	0	0	0	0	0	0	1	0	1	1
CNVR619	16	82476691	82682771	206081	2	1	1	1	1	0	0	0	0	1	0	1	2
CNVR620	16	82980561	83090646	110086	2	0	2	0	0	0	2	0	2	0	0	0	1
CNVR621	16	84325766	84411812	86047	1	1	0	1	1	0	0	0	0	0	0	0	1
CNVR622	16	84975577	85051436	75860	1	1	0	0	0	0	0	0	0	1	1	0	1
CNVR623	16	88044113	88262332	218220	1	1	0	0	0	0	1	1	0	0	0	0	1
CNVR624	17	51088	583572	532485	6	6	0	0	0	0	6	6	0	0	0	0	1
CNVR625	17	1337249	1524782	187534	1	1	0	0	0	0	0	0	0	1	1	0	1
CNVR626	17	3249738	3419621	169884	1	1	0	0	0	0	0	0	0	1	1	0	1
CNVR627	17	3455629	3498787	43159	1	0	1	1	0	1	0	0	0	0	0	0	1
CNVR628	17	4273109	4326327	53219	1	1	0	0	0	0	0	0	0	1	1	0	1
CNVR629	17	5390389	5661505	271117	1	1	0	0	0	0	1	1	0	0	0	0	1
CNVR630	17	12926511	12988438	61928	1	0	1	1	0	1	0	0	0	0	0	0	1
CNVR631	17	13028753	13581455	552703	7	0	7	7	0	7	0	0	0	0	0	0	1
CNVR632	17	14041754	15390352	1348599	2	0	2	2	0	2	0	0	0	0	0	0	1
CNVR633	17	30708148	30792312	84165	11	0	11	9	0	9	2	0	2	0	0	0	2
CNVR634	17	31889664	33692790	1803127	2	2	0	0	0	0	0	0	0	2	2	0	1
CNVR635	17	46849574	46910094	60521	1	1	0	0	0	0	0	0	0	1	1	0	1
CNVR636	17	47637833	48985002	1347170	5	5	0	5	5	0	0	0	0	0	0	0	1
CNVR637	17	49024530	49298846	274317	1	1	0	1	1	0	0	0	0	0	0	0	1
CNVR638	17	61772598	61862086	89489	1	0	1	1	0	1	0	0	0	0	0	0	1
CNVR639	17	62894224	63251628	357405	1	1	0	1	1	0	0	0	0	0	0	0	1
CNVR640	17	64194774	64225823	31050	1	0	1	0	0	0	0	0	0	1	0	1	1
CNVR641	17	65826901	66627825	800925	3	1	2	2	0	2	0	0	0	1	1	0	2
CNVR642	17	69328483	70164827	836345	42	42	0	0	0	0	0	0	0	42	42	0	1
CNVR643	17	74878104	74905197	27094	16	16	0	2	2	0	2	2	0	12	12	0	3
CNVR644	17	75707948	75881354	173407	1	1	0	0	0	0	1	1	0	0	0	0	1
CNVR645	17	78195833	78218468	22636	1	1	0	0	0	0	0	0	0	1	1	0	1
CNVR646	18	359148	696589	337442	15	14	1	8	8	0	6	6	0	1	0	1	3
CNVR647	18	1682822	1829387	146566	20	0	20	7	0	7	1	0	1	12	0	12	3
CNVR648	18	1917798	1970668	52871	29	0	29	5	0	5	14	0	14	10	0	10	3
CNVR649	18	4325455	4366873	41419	1	0	1	1	0	1	0	0	0	0	0	0	1
CNVR650	18	6932295	8068390	1136096	2	2	0	2	2	0	0	0	0	0	0	0	1
CNVR651	18	10461732	10586836	125105	2	2	0	0	0	0	2	2	0	0	0	0	1
CNVR652	18	23691750	23786078	94329	3	3	0	2	2	0	0	0	0	1	1	0	2
CNVR653	18	35977697	36835982	858286	1	0	1	0	0	0	0	0	0	1	0	1	1
CNVR654	18	37886955	37962267	75313	1	1	0	0	0	0	0	0	0	1	1	0	1
CNVR655	18	39226890	39364958	138069	1	1	0	1	1	0	0	0	0	0	0	0	1
CNVR656	18	39841548	40153048	311501	2	2	0	2	2	0	0	0	0	0	0	0	1
CNVR657	18	40219316	40306199	86884	4	0	4	0	0	0	4	0	4	0	0	0	1
CNVR658	18	41811623	41897433	85811	1	0	1	1	0	1	0	0	0	0	0	0	1
CNVR659	18	49429482	49628585	199104	1	0	1	0	0	0	0	0	0	1	0	1	1
CNVR660	18	52199075	52285486	86412	1	0	1	0	0	0	0	0	0	1	0	1	1
CNVR661	18	55804838	56078850	274013	1	0	1	0	0	0	1	0	1	0	0	0	1
CNVR662	18	56252185	56271952	19768	1	0	1	1	0	1	0	0	0	0	0	0	1
CNVR663	18	60266055	60421595	155541	1	1	0	0	0	0	0	0	0	1	1	0	1
CNVR664	18	60995083	61142545	147463	1	1	0	1	1	0	0	0	0	0	0	0	1
CNVR665	18	63488431	63554932	66502	4	0	4	0	0	0	0	0	0	4	0	4	1
CNVR666	18	63993805	64047068	53264	18	0	18	0	0	0	8	0	8	10	0	10	2
CNVR667	18	64795910	64909977	114068	2	0	2	1	0	1	0	0	0	1	0	1	2
CNVR668	18	65265859	65299042	33184	1	0	1	1	0	1	0	0	0	0	0	0	1
CNVR669	18	67394719	67425288	30570	1	0	1	1	0	1	0	0	0	0	0	0	1
CNVR670	18	67476963	67647732	170770	1	0	1	0	0	0	0	0	0	1	0	1	1
CNVR671	18	68624308	68670408	46101	4	0	4	4	0	4	0	0	0	0	0	0	1
CNVR672	18	70238283	70290209	51927	3	3	0	3	3	0	0	0	0	0	0	0	1
CNVR673	18	72559459	72598782	39324	1	1	0	0	0	0	1	1	0	0	0	0	1
CNVR674	18	74922497	75046473	123977	1	0	1	0	0	0	0	0	0	1	0	1	1
CNVR675	18	75224938	75456991	232054	3	3	0	3	3	0	0	0	0	0	0	0	1
CNVR676	19	315695	352714	37020	2	2	0	0	0	0	0	0	0	2	2	0	1
CNVR677	19	694589	748079	53491	1	1	0	0	0	0	1	1	0	0	0	0	1
CNVR678	19	1169523	1477613	308091	1	0	1	1	0	1	0	0	0	0	0	0	1
CNVR679	19	2839242	2913275	74034	1	0	1	0	0	0	0	0	0	1	0	1	1
CNVR680	19	6827996	7056136	228141	16	15	1	0	0	0	6	6	0	10	9	1	2
CNVR681	19	8774668	8860675	86008	2	2	0	0	0	0	2	2	0	0	0	0	1
CNVR682	19	11071912	11265473	193562	7	0	7	0	0	0	0	0	0	7	0	7	1
CNVR683	19	20385941	20800870	414930	21	16	5	10	10	0	2	1	1	9	5	4	3
CNVR684	19	20914290	22180771	1266482	1	0	1	0	0	0	0	0	0	1	0	1	1
CNVR685	19	23412472	23850036	437565	3	0	3	1	0	1	0	0	0	2	0	2	2
CNVR686	19	32615675	33375396	759722	5	5	0	5	5	0	0	0	0	0	0	0	1
CNVR687	19	36201202	36301426	100225	1	0	1	0	0	0	0	0	0	1	0	1	1
CNVR688	19	38023753	38091184	67432	2	0	2	2	0	2	0	0	0	0	0	0	1
CNVR689	19	48066441	48531928	465488	9	4	5	1	0	1	1	0	1	7	4	3	3
CNVR690	19	55112483	55135873	23391	1	1	0	0	0	0	0	0	0	1	1	0	1
CNVR691	19	56979264	57291100	311837	1	1	0	0	0	0	0	0	0	1	1	0	1
CNVR692	19	58286618	58318325	31708	4	0	4	2	0	2	0	0	0	2	0	2	2
CNVR693	19	58635650	58705990	70341	1	0	1	0	0	0	0	0	0	1	0	1	1
CNVR694	19	58820583	58967487	146905	1	1	0	1	1	0	0	0	0	0	0	0	1
CNVR695	19	59994795	60069820	75026	16	6	10	16	6	10	0	0	0	0	0	0	1
CNVR696	19	60998008	61024440	26433	2	2	0	0	0	0	0	0	0	2	2	0	1
CNVR697	20	940713	1131560	190848	1	1	0	1	1	0	0	0	0	0	0	0	1
CNVR698	20	8530403	8555393	24991	7	0	7	0	0	0	0	0	0	7	0	7	1
CNVR699	20	14484808	14574845	90038	2	0	2	0	0	0	0	0	0	2	0	2	1
CNVR700	20	14654616	15044705	390090	27	0	27	4	0	4	0	0	0	23	0	23	2
CNVR701	20	21811397	21897593	86197	1	1	0	0	0	0	0	0	0	1	1	0	1
CNVR702	20	25249022	26255797	1006776	11	11	0	9	9	0	0	0	0	2	2	0	2
CNVR703	20	29297270	30219359	922090	5	5	0	5	5	0	0	0	0	0	0	0	1
CNVR704	20	40557023	40676650	119628	6	0	6	2	0	2	0	0	0	4	0	4	2
CNVR705	20	53779796	54055199	275404	1	1	0	1	1	0	0	0	0	0	0	0	1
CNVR706	20	60782438	60811731	29294	1	0	1	0	0	0	0	0	0	1	0	1	1
CNVR707	20	61650561	61668792	18232	1	0	1	1	0	1	0	0	0	0	0	0	1
CNVR708	20	62105986	62371161	265176	1	1	0	0	0	0	1	1	0	0	0	0	1
CNVR709	21	13523286	14197852	674567	24	15	9	1	1	0	4	0	4	19	14	5	3
CNVR710	21	15373716	15954594	580879	1	1	0	0	0	0	1	1	0	0	0	0	1
CNVR711	21	16956916	16972413	15498	2	2	0	0	0	0	0	0	0	2	2	0	1
CNVR712	21	18981497	19000295	18799	1	1	0	0	0	0	0	0	0	1	1	0	1
CNVR713	21	20227640	20261725	34086	1	0	1	1	0	1	0	0	0	0	0	0	1
CNVR714	21	22549256	22806860	257605	11	0	11	0	0	0	0	0	0	11	0	11	1
CNVR715	21	23421443	23561264	139822	1	0	1	1	0	1	0	0	0	0	0	0	1
CNVR716	21	25307597	25987024	679428	1	1	0	0	0	0	1	1	0	0	0	0	1
CNVR717	21	28122549	28285475	162927	2	0	2	0	0	0	2	0	2	0	0	0	1
CNVR718	21	31602502	31690270	87769	3	0	3	1	0	1	0	0	0	2	0	2	2
CNVR719	21	32455323	32806261	350939	2	2	0	2	2	0	0	0	0	0	0	0	1
CNVR720	21	33448220	33469951	21732	1	0	1	1	0	1	0	0	0	0	0	0	1
CNVR721	21	34631628	34826567	194940	5	5	0	0	0	0	4	4	0	1	1	0	2
CNVR722	21	35904622	36059487	154866	2	0	2	0	0	0	0	0	0	2	0	2	1
CNVR723	21	36420225	36528540	108316	1	1	0	1	1	0	0	0	0	0	0	0	1
CNVR724	21	37930499	37962431	31933	1	0	1	0	0	0	0	0	0	1	0	1	1
CNVR725	21	39037914	39062090	24177	1	1	0	0	0	0	0	0	0	1	1	0	1
CNVR726	21	44353347	44419488	66142	1	1	0	0	0	0	0	0	0	1	1	0	1
CNVR727	22	15412698	15674251	261554	20	20	0	6	6	0	10	10	0	4	4	0	3
CNVR728	22	15973685	16218809	245125	1	1	0	0	0	0	1	1	0	0	0	0	1
CNVR729	22	17257787	19792353	2534567	101	93	8	21	21	0	8	1	7	70	70	0	3
CNVR730	22	20659747	20897762	238016	24	21	3	20	18	2	1	0	1	3	3	0	3
CNVR731	22	21136795	21250212	113418	1	1	0	0	0	0	0	0	0	1	1	0	1
CNVR732	22	22111075	22182494	71420	1	0	1	0	0	0	0	0	0	1	0	1	1
CNVR733	22	22251427	22309342	57916	2	0	2	2	0	2	0	0	0	0	0	0	1
CNVR734	22	23970628	24324013	353386	82	54	28	40	21	19	6	6	0	36	27	9	3
CNVR735	22	25880764	25905542	24779	1	1	0	0	0	0	1	1	0	0	0	0	1
CNVR736	22	26292517	26460072	167556	3	3	0	0	0	0	3	3	0	0	0	0	1
CNVR737	22	33128397	33209230	80834	3	0	3	0	0	0	3	0	3	0	0	0	1
CNVR738	22	34869798	34913030	43233	1	1	0	1	1	0	0	0	0	0	0	0	1
CNVR739	22	37817611	38202653	385043	1	1	0	0	0	0	0	0	0	1	1	0	1
CNVR740	22	41766113	41917900	151788	4	4	0	0	0	0	0	0	0	4	4	0	1
CNVR741	22	45722661	45783725	61065	1	1	0	0	0	0	0	0	0	1	1	0	1
CNVR742	22	46898458	47928225	1029768	5	5	0	5	5	0	0	0	0	0	0	0	1
CNVR743	22	48023745	48272284	248540	1	1	0	0	0	0	0	0	0	1	1	0	1
