# Supplementary material for: Copy Number Variation across European Populations
Source: PLoS One. 2011 Aug 4;6(8):e23087. doi: 10.1371/journal.pone.0023087 (PMC3150386; doi:10.1371/journal.pone.0023087)
Supplement: Table S2 — Membership coefficients for each cluster at k = 3. (XLSX) [file pone.0023087.s002.xlsx]

## Sheet: Sheet1
Supplementary table 2: membership coefficients for each cluster at k=3
ID	population	population tag	membership coefficient for each cluster			dominant cluster
			cluster 1 (red)	cluster 2 (green)	cluster 3 (blue)
Kom100	Croatia	1	0.441	0.501	0.057	cluster2
Kom101	Croatia	1	0.715	0.19	0.095	cluster1
Kom102	Croatia	1	0.236	0.372	0.392	cluster3
Kom103	Croatia	1	0.12	0.771	0.11	cluster2
Kom104	Croatia	1	0.135	0.199	0.666	cluster3
Kom105	Croatia	1	0.078	0.852	0.07	cluster2
Kom106	Croatia	1	0.411	0.054	0.535	cluster3
Kom108	Croatia	1	0.118	0.756	0.126	cluster2
Kom11	Croatia	1	0.121	0.765	0.114	cluster2
Kom110	Croatia	1	0.148	0.46	0.392	cluster2
Kom111	Croatia	1	0.39	0.339	0.271	cluster1
Kom112	Croatia	1	0.058	0.779	0.163	cluster2
Kom113	Croatia	1	0.111	0.843	0.046	cluster2
Kom114	Croatia	1	0.699	0.209	0.092	cluster1
Kom116	Croatia	1	0.064	0.866	0.07	cluster2
Kom117	Croatia	1	0.148	0.694	0.157	cluster2
Kom118	Croatia	1	0.549	0.193	0.258	cluster1
Kom119	Croatia	1	0.381	0.574	0.046	cluster2
Kom12	Croatia	1	0.655	0.21	0.135	cluster1
Kom124	Croatia	1	0.27	0.212	0.518	cluster3
Kom125	Croatia	1	0.266	0.332	0.402	cluster3
Kom126	Croatia	1	0.115	0.702	0.183	cluster2
Kom128	Croatia	1	0.227	0.214	0.559	cluster3
Kom130	Croatia	1	0.642	0.215	0.143	cluster1
Kom132	Croatia	1	0.41	0.498	0.092	cluster2
Kom134	Croatia	1	0.112	0.771	0.118	cluster2
Kom136	Croatia	1	0.067	0.106	0.827	cluster3
Kom139	Croatia	1	0.732	0.184	0.084	cluster1
Kom14	Croatia	1	0.14	0.74	0.121	cluster2
Kom140	Croatia	1	0.392	0.262	0.346	cluster1
Kom141	Croatia	1	0.621	0.216	0.163	cluster1
Kom142	Croatia	1	0.131	0.771	0.098	cluster2
Kom143	Croatia	1	0.405	0.513	0.082	cluster2
Kom144	Croatia	1	0.168	0.656	0.176	cluster2
Kom146	Croatia	1	0.628	0.223	0.149	cluster1
Kom147	Croatia	1	0.569	0.188	0.243	cluster1
Kom149	Croatia	1	0.171	0.666	0.163	cluster2
Kom150	Croatia	1	0.377	0.373	0.25	cluster1
Kom153	Croatia	1	0.215	0.224	0.561	cluster3
Kom155	Croatia	1	0.076	0.859	0.065	cluster2
Kom156	Croatia	1	0.078	0.116	0.807	cluster3
Kom159	Croatia	1	0.281	0.228	0.491	cluster3
Kom16	Croatia	1	0.106	0.77	0.124	cluster2
Kom160	Croatia	1	0.669	0.209	0.122	cluster1
Kom161	Croatia	1	0.248	0.229	0.523	cluster3
Kom163	Croatia	1	0.689	0.219	0.091	cluster1
Kom164	Croatia	1	0.067	0.078	0.855	cluster3
Kom166	Croatia	1	0.792	0.089	0.118	cluster1
Kom169	Croatia	1	0.115	0.107	0.778	cluster3
Kom17	Croatia	1	0.571	0.295	0.134	cluster1
Kom170	Croatia	1	0.519	0.229	0.252	cluster1
Kom172	Croatia	1	0.725	0.231	0.044	cluster1
Kom173	Croatia	1	0.242	0.234	0.524	cluster3
Kom175	Croatia	1	0.398	0.493	0.109	cluster2
Kom179	Croatia	1	0.185	0.235	0.58	cluster3
Kom18	Croatia	1	0.224	0.313	0.463	cluster3
Kom180	Croatia	1	0.239	0.35	0.41	cluster3
Kom181	Croatia	1	0.722	0.201	0.078	cluster1
Kom182	Croatia	1	0.06	0.903	0.037	cluster2
Kom184	Croatia	1	0.053	0.876	0.071	cluster2
Kom186	Croatia	1	0.067	0.791	0.142	cluster2
Kom188	Croatia	1	0.102	0.83	0.068	cluster2
Kom19	Croatia	1	0.253	0.291	0.456	cluster3
Kom190	Croatia	1	0.691	0.236	0.073	cluster1
Kom191	Croatia	1	0.045	0.91	0.045	cluster2
Kom192	Croatia	1	0.081	0.849	0.071	cluster2
Kom193	Croatia	1	0.387	0.489	0.124	cluster2
Kom196	Croatia	1	0.114	0.737	0.148	cluster2
Kom198	Croatia	1	0.206	0.48	0.315	cluster2
Kom199	Croatia	1	0.397	0.444	0.159	cluster2
Kom20	Croatia	1	0.161	0.241	0.598	cluster3
Kom201	Croatia	1	0.424	0.414	0.162	cluster1
Kom202	Croatia	1	0.293	0.477	0.229	cluster2
Kom204	Croatia	1	0.05	0.92	0.03	cluster2
Kom205	Croatia	1	0.124	0.456	0.42	cluster2
Kom206	Croatia	1	0.176	0.75	0.074	cluster2
Kom207	Croatia	1	0.238	0.239	0.523	cluster3
Kom208	Croatia	1	0.073	0.357	0.57	cluster3
Kom209	Croatia	1	0.269	0.25	0.481	cluster3
Kom210	Croatia	1	0.101	0.788	0.111	cluster2
Kom211	Croatia	1	0.124	0.752	0.124	cluster2
Kom214	Croatia	1	0.409	0.525	0.066	cluster2
Kom216	Croatia	1	0.133	0.8	0.068	cluster2
Kom219	Croatia	1	0.402	0.252	0.346	cluster1
Kom220	Croatia	1	0.296	0.254	0.45	cluster3
Kom224	Croatia	1	0.654	0.292	0.055	cluster1
Kom225	Croatia	1	0.159	0.723	0.118	cluster2
Kom229	Croatia	1	0.294	0.256	0.45	cluster3
Kom230	Croatia	1	0.164	0.712	0.124	cluster2
Kom232	Croatia	1	0.168	0.723	0.109	cluster2
Kom234	Croatia	1	0.111	0.822	0.066	cluster2
Kom235	Croatia	1	0.632	0.225	0.143	cluster1
Kom236	Croatia	1	0.403	0.45	0.147	cluster2
Kom237	Croatia	1	0.144	0.793	0.063	cluster2
Kom239	Croatia	1	0.241	0.261	0.498	cluster3
Kom24	Croatia	1	0.328	0.524	0.148	cluster2
Kom240	Croatia	1	0.356	0.535	0.11	cluster2
Kom242	Croatia	1	0.168	0.582	0.25	cluster2
Kom245	Croatia	1	0.709	0.144	0.146	cluster1
Kom246	Croatia	1	0.288	0.269	0.443	cluster3
Kom247	Croatia	1	0.38	0.555	0.065	cluster2
Kom248	Croatia	1	0.443	0.44	0.117	cluster1
Kom249	Croatia	1	0.101	0.09	0.809	cluster3
Kom25	Croatia	1	0.715	0.241	0.044	cluster1
Kom250	Croatia	1	0.251	0.271	0.478	cluster3
Kom251	Croatia	1	0.499	0.138	0.363	cluster1
Kom253	Croatia	1	0.17	0.439	0.391	cluster2
Kom254	Croatia	1	0.118	0.825	0.056	cluster2
Kom255	Croatia	1	0.086	0.272	0.642	cluster3
Kom256	Croatia	1	0.26	0.272	0.468	cluster3
Kom257	Croatia	1	0.26	0.222	0.518	cluster3
Kom258	Croatia	1	0.073	0.861	0.066	cluster2
Kom259	Croatia	1	0.278	0.279	0.442	cluster3
Kom26	Croatia	1	0.231	0.271	0.498	cluster3
Kom260	Croatia	1	0.05	0.715	0.235	cluster2
Kom262	Croatia	1	0.218	0.273	0.509	cluster3
Kom263	Croatia	1	0.102	0.759	0.139	cluster2
Kom265	Croatia	1	0.546	0.302	0.152	cluster1
Kom266	Croatia	1	0.113	0.785	0.102	cluster2
Kom267	Croatia	1	0.117	0.755	0.127	cluster2
Kom268	Croatia	1	0.569	0.177	0.253	cluster1
Kom27	Croatia	1	0.543	0.188	0.27	cluster1
Kom270	Croatia	1	0.361	0.59	0.048	cluster2
Kom271	Croatia	1	0.193	0.298	0.509	cluster3
Kom272	Croatia	1	0.357	0.279	0.364	cluster3
Kom274	Croatia	1	0.263	0.281	0.456	cluster3
Kom275	Croatia	1	0.209	0.281	0.51	cluster3
Kom276	Croatia	1	0.182	0.763	0.055	cluster2
Kom277	Croatia	1	0.125	0.76	0.116	cluster2
Kom278	Croatia	1	0.244	0.685	0.07	cluster2
Kom279	Croatia	1	0.112	0.781	0.106	cluster2
Kom282	Croatia	1	0.252	0.302	0.446	cluster3
Kom283	Croatia	1	0.278	0.281	0.441	cluster3
Kom284	Croatia	1	0.178	0.705	0.117	cluster2
Kom285	Croatia	1	0.139	0.731	0.13	cluster2
Kom286	Croatia	1	0.119	0.775	0.106	cluster2
Kom287	Croatia	1	0.542	0.188	0.27	cluster1
Kom288	Croatia	1	0.383	0.492	0.125	cluster2
Kom289	Croatia	1	0.106	0.747	0.147	cluster2
Kom290	Croatia	1	0.099	0.783	0.119	cluster2
Kom291	Croatia	1	0.092	0.801	0.106	cluster2
Kom292	Croatia	1	0.086	0.142	0.772	cluster3
Kom293	Croatia	1	0.28	0.296	0.424	cluster3
Kom294	Croatia	1	0.452	0.109	0.44	cluster1
Kom296	Croatia	1	0.116	0.764	0.12	cluster2
Kom297	Croatia	1	0.102	0.79	0.108	cluster2
Kom298	Croatia	1	0.664	0.282	0.054	cluster1
Kom299	Croatia	1	0.034	0.927	0.039	cluster2
Kom3	Croatia	1	0.179	0.645	0.176	cluster2
Kom300	Croatia	1	0.041	0.904	0.055	cluster2
Kom301	Croatia	1	0.094	0.649	0.257	cluster2
Kom302	Croatia	1	0.082	0.876	0.043	cluster2
Kom303	Croatia	1	0.085	0.138	0.777	cluster3
Kom304	Croatia	1	0.105	0.753	0.142	cluster2
Kom305	Croatia	1	0.551	0.308	0.141	cluster1
Kom307	Croatia	1	0.125	0.209	0.666	cluster3
Kom31	Croatia	1	0.406	0.488	0.106	cluster2
Kom310	Croatia	1	0.187	0.677	0.136	cluster2
Kom311	Croatia	1	0.702	0.196	0.102	cluster1
Kom312	Croatia	1	0.276	0.282	0.442	cluster3
Kom313	Croatia	1	0.23	0.307	0.464	cluster3
Kom314	Croatia	1	0.204	0.425	0.371	cluster2
Kom317	Croatia	1	0.618	0.233	0.149	cluster1
Kom318	Croatia	1	0.12	0.775	0.105	cluster2
Kom319	Croatia	1	0.103	0.777	0.121	cluster2
Kom32	Croatia	1	0.374	0.526	0.101	cluster2
Kom320	Croatia	1	0.433	0.121	0.445	cluster3
Kom321	Croatia	1	0.362	0.518	0.121	cluster2
Kom322	Croatia	1	0.106	0.784	0.11	cluster2
Kom323	Croatia	1	0.066	0.893	0.04	cluster2
Kom324	Croatia	1	0.111	0.814	0.076	cluster2
Kom328	Croatia	1	0.338	0.283	0.379	cluster3
Kom329	Croatia	1	0.394	0.5	0.105	cluster2
Kom33	Croatia	1	0.245	0.545	0.21	cluster2
Kom331	Croatia	1	0.581	0.285	0.134	cluster1
Kom332	Croatia	1	0.29	0.286	0.424	cluster3
Kom333	Croatia	1	0.239	0.287	0.474	cluster3
Kom334	Croatia	1	0.096	0.853	0.051	cluster2
Kom335	Croatia	1	0.15	0.447	0.404	cluster2
Kom337	Croatia	1	0.085	0.798	0.117	cluster2
Kom338	Croatia	1	0.29	0.472	0.239	cluster2
Kom34	Croatia	1	0.113	0.739	0.148	cluster2
Kom340	Croatia	1	0.758	0.134	0.108	cluster1
Kom341	Croatia	1	0.122	0.122	0.755	cluster3
Kom342	Croatia	1	0.114	0.782	0.104	cluster2
Kom343	Croatia	1	0.375	0.512	0.113	cluster2
Kom345	Croatia	1	0.243	0.597	0.159	cluster2
Kom346	Croatia	1	0.401	0.533	0.066	cluster2
Kom347	Croatia	1	0.217	0.165	0.618	cluster3
Kom349	Croatia	1	0.409	0.327	0.265	cluster1
Kom35	Croatia	1	0.203	0.288	0.509	cluster3
Kom351	Croatia	1	0.072	0.823	0.105	cluster2
Kom353	Croatia	1	0.528	0.288	0.184	cluster1
Kom355	Croatia	1	0.409	0.493	0.098	cluster2
Kom356	Croatia	1	0.261	0.314	0.424	cluster3
Kom357	Croatia	1	0.271	0.484	0.245	cluster2
Kom358	Croatia	1	0.103	0.794	0.103	cluster2
Kom359	Croatia	1	0.306	0.565	0.128	cluster2
Kom36	Croatia	1	0.556	0.292	0.152	cluster1
Kom360	Croatia	1	0.106	0.767	0.127	cluster2
Kom361	Croatia	1	0.095	0.785	0.12	cluster2
Kom362	Croatia	1	0.392	0.545	0.064	cluster2
Kom363	Croatia	1	0.262	0.292	0.446	cluster3
Kom364	Croatia	1	0.158	0.448	0.394	cluster2
Kom367	Croatia	1	0.108	0.775	0.117	cluster2
Kom369	Croatia	1	0.328	0.293	0.38	cluster3
Kom370	Croatia	1	0.055	0.879	0.066	cluster2
Kom371	Croatia	1	0.23	0.384	0.387	cluster3
Kom372	Croatia	1	0.842	0.108	0.05	cluster1
Kom373	Croatia	1	0.304	0.473	0.222	cluster2
Kom376	Croatia	1	0.208	0.283	0.509	cluster3
Kom377	Croatia	1	0.494	0.442	0.065	cluster1
Kom378	Croatia	1	0.166	0.542	0.293	cluster2
Kom379	Croatia	1	0.312	0.292	0.396	cluster3
Kom38	Croatia	1	0.127	0.651	0.223	cluster2
Kom380	Croatia	1	0.619	0.116	0.264	cluster1
Kom381	Croatia	1	0.108	0.664	0.228	cluster2
Kom382	Croatia	1	0.387	0.558	0.055	cluster2
Kom383	Croatia	1	0.15	0.164	0.686	cluster3
Kom385	Croatia	1	0.143	0.292	0.565	cluster3
Kom386	Croatia	1	0.225	0.295	0.48	cluster3
Kom387	Croatia	1	0.55	0.053	0.397	cluster1
Kom39	Croatia	1	0.086	0.133	0.781	cluster3
Kom390	Croatia	1	0.495	0.295	0.21	cluster1
Kom391	Croatia	1	0.101	0.792	0.108	cluster2
Kom392	Croatia	1	0.067	0.525	0.408	cluster2
Kom393	Croatia	1	0.117	0.499	0.384	cluster2
Kom394	Croatia	1	0.117	0.76	0.123	cluster2
Kom395	Croatia	1	0.217	0.224	0.559	cluster3
Kom396	Croatia	1	0.24	0.297	0.463	cluster3
Kom397	Croatia	1	0.277	0.297	0.426	cluster3
Kom398	Croatia	1	0.106	0.791	0.103	cluster2
Kom399	Croatia	1	0.719	0.204	0.077	cluster1
Kom4	Croatia	1	0.31	0.297	0.393	cluster3
Kom400	Croatia	1	0.681	0.246	0.073	cluster1
Kom401	Croatia	1	0.305	0.308	0.387	cluster3
Kom403	Croatia	1	0.082	0.803	0.115	cluster2
Kom405	Croatia	1	0.279	0.493	0.227	cluster2
Kom407	Croatia	1	0.665	0.206	0.129	cluster1
Kom408	Croatia	1	0.4	0.496	0.104	cluster2
Kom409	Croatia	1	0.46	0.424	0.116	cluster1
Kom41	Croatia	1	0.099	0.778	0.123	cluster2
Kom411	Croatia	1	0.205	0.234	0.561	cluster3
Kom412	Croatia	1	0.093	0.799	0.108	cluster2
Kom414	Croatia	1	0.403	0.494	0.104	cluster2
Kom420	Croatia	1	0.25	0.297	0.453	cluster3
Kom421	Croatia	1	0.113	0.738	0.149	cluster2
Kom422	Croatia	1	0.561	0.298	0.141	cluster1
Kom424	Croatia	1	0.55	0.023	0.426	cluster1
Kom425	Croatia	1	0.111	0.766	0.123	cluster2
Kom426	Croatia	1	0.259	0.26	0.481	cluster3
Kom428	Croatia	1	0.116	0.105	0.779	cluster3
Kom429	Croatia	1	0.406	0.534	0.06	cluster2
Kom434	Croatia	1	0.315	0.298	0.387	cluster3
Kom435	Croatia	1	0.099	0.76	0.141	cluster2
Kom436	Croatia	1	0.102	0.648	0.25	cluster2
Kom437	Croatia	1	0.234	0.303	0.463	cluster3
Kom438	Croatia	1	0.611	0.226	0.162	cluster1
Kom439	Croatia	1	0.1	0.841	0.059	cluster2
Kom44	Croatia	1	0.032	0.906	0.061	cluster2
Kom443	Croatia	1	0.281	0.375	0.345	cluster2
Kom445	Croatia	1	0.215	0.305	0.48	cluster3
Kom446	Croatia	1	0.269	0.317	0.413	cluster3
Kom447	Croatia	1	0.442	0.134	0.424	cluster1
Kom45	Croatia	1	0.591	0.356	0.053	cluster1
Kom450	Croatia	1	0.407	0.499	0.094	cluster2
Kom451	Croatia	1	0.121	0.767	0.112	cluster2
Kom452	Croatia	1	0.365	0.505	0.13	cluster2
Kom454	Croatia	1	0.067	0.903	0.029	cluster2
Kom455	Croatia	1	0.732	0.164	0.104	cluster1
Kom457	Croatia	1	0.231	0.303	0.466	cluster3
Kom458	Croatia	1	0.097	0.779	0.124	cluster2
Kom459	Croatia	1	0.255	0.167	0.578	cluster3
Kom46	Croatia	1	0.347	0.521	0.131	cluster2
Kom460	Croatia	1	0.271	0.304	0.425	cluster3
Kom462	Croatia	1	0.187	0.698	0.114	cluster2
Kom463	Croatia	1	0.279	0.307	0.414	cluster3
Kom464	Croatia	1	0.382	0.308	0.31	cluster1
Kom465	Croatia	1	0.186	0.762	0.052	cluster2
Kom466	Croatia	1	0.101	0.792	0.108	cluster2
Kom467	Croatia	1	0.058	0.867	0.074	cluster2
Kom469	Croatia	1	0.252	0.542	0.206	cluster2
Kom47	Croatia	1	0.134	0.311	0.555	cluster3
Kom473	Croatia	1	0.347	0.527	0.126	cluster2
Kom475	Croatia	1	0.374	0.511	0.115	cluster2
Kom476	Croatia	1	0.227	0.313	0.46	cluster3
Kom477	Croatia	1	0.156	0.47	0.374	cluster2
Kom478	Croatia	1	0.302	0.302	0.397	cluster3
Kom479	Croatia	1	0.163	0.737	0.1	cluster2
Kom48	Croatia	1	0.147	0.718	0.135	cluster2
Kom480	Croatia	1	0.257	0.414	0.328	cluster2
Kom481	Croatia	1	0.284	0.33	0.386	cluster3
Kom484	Croatia	1	0.227	0.195	0.578	cluster3
Kom485	Croatia	1	0.419	0.317	0.264	cluster1
Kom486	Croatia	1	0.294	0.32	0.386	cluster3
Kom488	Croatia	1	0.214	0.722	0.064	cluster2
Kom489	Croatia	1	0.105	0.831	0.064	cluster2
Kom49	Croatia	1	0.276	0.322	0.402	cluster3
Kom490	Croatia	1	0.249	0.327	0.424	cluster3
Kom491	Croatia	1	0.402	0.538	0.06	cluster2
Kom492	Croatia	1	0.376	0.515	0.109	cluster2
Kom493	Croatia	1	0.121	0.752	0.126	cluster2
Kom494	Croatia	1	0.046	0.879	0.075	cluster2
Kom496	Croatia	1	0.266	0.292	0.442	cluster3
Kom497	Croatia	1	0.134	0.491	0.375	cluster2
Kom498	Croatia	1	0.218	0.345	0.437	cluster3
Kom499	Croatia	1	0.08	0.775	0.145	cluster2
Kom5	Croatia	1	0.221	0.313	0.466	cluster3
Kom50	Croatia	1	0.106	0.793	0.101	cluster2
Kom500	Croatia	1	0.459	0.12	0.421	cluster1
Kom501	Croatia	1	0.4	0.329	0.271	cluster1
Kom502	Croatia	1	0.242	0.586	0.172	cluster2
Kom503	Croatia	1	0.103	0.812	0.085	cluster2
Kom504	Croatia	1	0.266	0.334	0.4	cluster3
Kom505	Croatia	1	0.089	0.842	0.069	cluster2
Kom507	Croatia	1	0.218	0.335	0.447	cluster3
Kom508	Croatia	1	0.124	0.321	0.555	cluster3
Kom509	Croatia	1	0.189	0.428	0.383	cluster2
Kom510	Croatia	1	0.173	0.699	0.128	cluster2
Kom512	Croatia	1	0.146	0.797	0.057	cluster2
Kom513	Croatia	1	0.284	0.266	0.45	cluster3
Kom514	Croatia	1	0.199	0.291	0.51	cluster3
Kom515	Croatia	1	0.372	0.318	0.311	cluster1
Kom517	Croatia	1	0.226	0.337	0.437	cluster3
Kom518	Croatia	1	0.232	0.244	0.524	cluster3
Kom519	Croatia	1	0.126	0.756	0.118	cluster2
Kom52	Croatia	1	0.239	0.34	0.421	cluster3
Kom520	Croatia	1	0.133	0.302	0.565	cluster3
Kom521	Croatia	1	0.421	0.472	0.107	cluster2
Kom522	Croatia	1	0.092	0.757	0.151	cluster2
Kom523	Croatia	1	0.229	0.297	0.475	cluster3
Kom524	Croatia	1	0.267	0.307	0.426	cluster3
Kom525	Croatia	1	0.152	0.041	0.807	cluster3
Kom526	Croatia	1	0.104	0.779	0.117	cluster2
Kom527	Croatia	1	0.36	0.415	0.225	cluster2
Kom528	Croatia	1	0.084	0.482	0.434	cluster2
Kom529	Croatia	1	0.269	0.345	0.386	cluster3
Kom530	Croatia	1	0.38	0.517	0.103	cluster2
Kom531	Croatia	1	0.086	0.089	0.824	cluster3
Kom533	Croatia	1	0.591	0.346	0.063	cluster1
Kom534	Croatia	1	0.073	0.347	0.58	cluster3
Kom535	Croatia	1	0.738	0.113	0.149	cluster1
Kom536	Croatia	1	0.103	0.789	0.108	cluster2
Kom538	Croatia	1	0.263	0.354	0.383	cluster3
Kom54	Croatia	1	0.236	0.362	0.402	cluster3
Kom540	Croatia	1	0.377	0.363	0.26	cluster1
Kom541	Croatia	1	0.093	0.796	0.111	cluster2
Kom542	Croatia	1	0.281	0.365	0.354	cluster2
Kom543	Croatia	1	0.06	0.873	0.067	cluster2
Kom544	Croatia	1	0.305	0.624	0.071	cluster2
Kom545	Croatia	1	0.522	0.443	0.035	cluster1
Kom546	Croatia	1	0.177	0.655	0.168	cluster2
Kom547	Croatia	1	0.356	0.532	0.112	cluster2
Kom548	Croatia	1	0.167	0.517	0.316	cluster2
Kom549	Croatia	1	0.075	0.832	0.094	cluster2
Kom551	Croatia	1	0.23	0.374	0.396	cluster3
Kom552	Croatia	1	0.091	0.19	0.719	cluster3
Kom555	Croatia	1	0.163	0.777	0.06	cluster2
Kom556	Croatia	1	0.139	0.658	0.204	cluster2
Kom557	Croatia	1	0.297	0.652	0.051	cluster2
Kom558	Croatia	1	0.084	0.834	0.082	cluster2
Kom559	Croatia	1	0.351	0.531	0.117	cluster2
Kom56	Croatia	1	0.259	0.376	0.365	cluster2
Kom561	Croatia	1	0.263	0.364	0.373	cluster3
Kom562	Croatia	1	0.167	0.71	0.123	cluster2
Kom563	Croatia	1	0.444	0.382	0.174	cluster1
Kom565	Croatia	1	0.098	0.765	0.136	cluster2
Kom566	Croatia	1	0.1	0.779	0.121	cluster2
Kom567	Croatia	1	0.424	0.404	0.172	cluster1
Kom568	Croatia	1	0.3	0.307	0.393	cluster3
Kom569	Croatia	1	0.509	0.239	0.252	cluster1
Kom57	Croatia	1	0.384	0.535	0.081	cluster2
Kom570	Croatia	1	0.865	0.079	0.056	cluster1
Kom571	Croatia	1	0.226	0.425	0.349	cluster2
Kom572	Croatia	1	0.257	0.404	0.339	cluster2
Kom573	Croatia	1	0.36	0.405	0.235	cluster2
Kom574	Croatia	1	0.07	0.857	0.073	cluster2
Kom575	Croatia	1	0.073	0.827	0.1	cluster2
Kom577	Croatia	1	0.241	0.281	0.478	cluster3
Kom578	Croatia	1	0.195	0.627	0.177	cluster2
Kom579	Croatia	1	0.46	0.414	0.126	cluster1
Kom581	Croatia	1	0.204	0.415	0.381	cluster2
Kom6	Croatia	1	0.226	0.415	0.359	cluster2
Kom60	Croatia	1	0.268	0.291	0.44	cluster3
Kom62	Croatia	1	0.376	0.138	0.486	cluster3
Kom63	Croatia	1	0.098	0.76	0.143	cluster2
Kom67	Croatia	1	0.444	0.392	0.164	cluster1
Kom68	Croatia	1	0.414	0.49	0.095	cluster2
Kom69	Croatia	1	0.107	0.099	0.794	cluster3
Kom7	Croatia	1	0.153	0.415	0.432	cluster3
Kom71	Croatia	1	0.189	0.418	0.393	cluster2
Kom72	Croatia	1	0.271	0.238	0.491	cluster3
Kom74	Croatia	1	0.067	0.853	0.08	cluster2
Kom83	Croatia	1	0.429	0.428	0.143	cluster1
Kom86	Croatia	1	0.269	0.355	0.376	cluster3
Kom88	Croatia	1	0.74	0.186	0.075	cluster1
Kom9	Croatia	1	0.17	0.429	0.401	cluster2
Kom90	Croatia	1	0.412	0.495	0.093	cluster2
Kom92	Croatia	1	0.443	0.43	0.127	cluster1
Kom94	Croatia	1	0.372	0.514	0.114	cluster2
Kom95	Croatia	1	0.188	0.579	0.233	cluster2
Kom96	Croatia	1	0.494	0.432	0.074	cluster1
Kom98	Croatia	1	0.329	0.503	0.167	cluster2
Vis1000	Croatia	1	0.094	0.195	0.71	cluster3
Vis1002	Croatia	1	0.344	0.563	0.093	cluster2
Vis1003	Croatia	1	0.748	0.11	0.143	cluster1
Vis1004	Croatia	1	0.037	0.857	0.105	cluster2
Vis1009	Croatia	1	0.429	0.438	0.132	cluster2
Vis1011	Croatia	1	0.286	0.264	0.449	cluster3
Vis1015	Croatia	1	0.226	0.347	0.428	cluster3
Vis1017	Croatia	1	0.058	0.894	0.048	cluster2
Vis1022	Croatia	1	0.259	0.386	0.354	cluster2
Vis1024	Croatia	1	0.233	0.164	0.604	cluster3
Vis1025	Croatia	1	0.14	0.635	0.225	cluster2
Vis1033	Croatia	1	0.166	0.709	0.125	cluster2
Vis1034	Croatia	1	0.153	0.425	0.422	cluster2
Vis1036	Croatia	1	0.518	0.298	0.184	cluster1
Vis1038	Croatia	1	0.331	0.616	0.053	cluster2
Vis1052	Croatia	1	0.081	0.816	0.103	cluster2
Vis1053	Croatia	1	0.522	0.433	0.045	cluster1
Vis1054	Croatia	1	0.115	0.748	0.137	cluster2
Vis583	Croatia	1	0.416	0.486	0.098	cluster2
Vis600	Croatia	1	0.31	0.609	0.081	cluster2
Vis601	Croatia	1	0.106	0.772	0.122	cluster2
Vis605	Croatia	1	0.151	0.251	0.597	cluster3
Vis606	Croatia	1	0.645	0.22	0.135	cluster1
Vis611	Croatia	1	0.397	0.434	0.169	cluster2
Vis613	Croatia	1	0.15	0.437	0.413	cluster2
Vis616	Croatia	1	0.383	0.513	0.104	cluster2
Vis617	Croatia	1	0.158	0.438	0.404	cluster2
Vis618	Croatia	1	0.131	0.537	0.332	cluster2
Vis619	Croatia	1	0.179	0.458	0.363	cluster2
Vis620	Croatia	1	0.095	0.692	0.213	cluster2
Vis622	Croatia	1	0.403	0.44	0.157	cluster2
Vis623	Croatia	1	0.06	0.44	0.5	cluster3
Vis624	Croatia	1	0.217	0.323	0.46	cluster3
Vis625	Croatia	1	0.347	0.289	0.364	cluster3
Vis626	Croatia	1	0.423	0.441	0.136	cluster2
Vis627	Croatia	1	0.076	0.282	0.641	cluster3
Vis630	Croatia	1	0.256	0.344	0.401	cluster3
Vis631	Croatia	1	0.382	0.55	0.068	cluster2
Vis632	Croatia	1	0.175	0.245	0.579	cluster3
Vis633	Croatia	1	0.25	0.282	0.469	cluster3
Vis634	Croatia	1	0.379	0.513	0.108	cluster2
Vis635	Croatia	1	0.103	0.775	0.121	cluster2
Vis637	Croatia	1	0.399	0.542	0.059	cluster2
Vis638	Croatia	1	0.11	0.101	0.789	cluster3
Vis639	Croatia	1	0.24	0.307	0.453	cluster3
Vis640	Croatia	1	0.133	0.203	0.664	cluster3
Vis641	Croatia	1	0.048	0.139	0.813	cluster3
Vis642	Croatia	1	0.124	0.446	0.43	cluster2
Vis643	Croatia	1	0.06	0.834	0.106	cluster2
Vis645	Croatia	1	0.411	0.483	0.105	cluster2
Vis646	Croatia	1	0.423	0.451	0.126	cluster2
Vis647	Croatia	1	0.076	0.082	0.841	cluster3
Vis649	Croatia	1	0.463	0.12	0.417	cluster1
Vis651	Croatia	1	0.369	0.466	0.165	cluster2
Vis652	Croatia	1	0.17	0.683	0.147	cluster2
Vis653	Croatia	1	0.06	0.45	0.491	cluster3
Vis654	Croatia	1	0.179	0.448	0.373	cluster2
Vis655	Croatia	1	0.239	0.337	0.424	cluster3
Vis656	Croatia	1	0.104	0.187	0.709	cluster3
Vis657	Croatia	1	0.151	0.144	0.706	cluster3
Vis658	Croatia	1	0.485	0.305	0.211	cluster1
Vis660	Croatia	1	0.414	0.49	0.096	cluster2
Vis661	Croatia	1	0.253	0.66	0.087	cluster2
Vis662	Croatia	1	0.407	0.487	0.106	cluster2
Vis663	Croatia	1	0.083	0.139	0.778	cluster3
Vis664	Croatia	1	0.137	0.64	0.224	cluster2
Vis665	Croatia	1	0.144	0.708	0.148	cluster2
Vis666	Croatia	1	0.399	0.512	0.089	cluster2
Vis667	Croatia	1	0.159	0.464	0.377	cluster2
Vis669	Croatia	1	0.154	0.342	0.504	cluster3
Vis670	Croatia	1	0.336	0.53	0.134	cluster2
Vis671	Croatia	1	0.339	0.531	0.131	cluster2
Vis672	Croatia	1	0.343	0.601	0.056	cluster2
Vis674	Croatia	1	0.168	0.501	0.332	cluster2
Vis676	Croatia	1	0.148	0.45	0.402	cluster2
Vis678	Croatia	1	0.142	0.171	0.688	cluster3
Vis679	Croatia	1	0.114	0.741	0.146	cluster2
Vis680	Croatia	1	0.386	0.504	0.11	cluster2
Vis681	Croatia	1	0.369	0.456	0.175	cluster2
Vis682	Croatia	1	0.228	0.406	0.366	cluster2
Vis684	Croatia	1	0.156	0.46	0.384	cluster2
Vis685	Croatia	1	0.165	0.647	0.188	cluster2
Vis686	Croatia	1	0.065	0.856	0.079	cluster2
Vis687	Croatia	1	0.363	0.514	0.122	cluster2
Vis688	Croatia	1	0.23	0.155	0.614	cluster3
Vis690	Croatia	1	0.131	0.165	0.704	cluster3
Vis691	Croatia	1	0.554	0.181	0.265	cluster1
Vis693	Croatia	1	0.33	0.273	0.398	cluster3
Vis694	Croatia	1	0.61	0.324	0.066	cluster1
Vis695	Croatia	1	0.29	0.462	0.248	cluster2
Vis696	Croatia	1	0.383	0.51	0.107	cluster2
Vis698	Croatia	1	0.421	0.462	0.117	cluster2
Vis699	Croatia	1	0.748	0.116	0.136	cluster1
Vis701	Croatia	1	0.242	0.304	0.454	cluster3
Vis702	Croatia	1	0.35	0.559	0.091	cluster2
Vis704	Croatia	1	0.132	0.699	0.17	cluster2
Vis707	Croatia	1	0.662	0.093	0.245	cluster1
Vis708	Croatia	1	0.165	0.795	0.039	cluster2
Vis709	Croatia	1	0.487	0.38	0.134	cluster1
Vis715	Croatia	1	0.416	0.47	0.114	cluster2
Vis716	Croatia	1	0.309	0.278	0.413	cluster3
Vis717	Croatia	1	0.136	0.773	0.091	cluster2
Vis718	Croatia	1	0.133	0.765	0.103	cluster2
Vis719	Croatia	1	0.271	0.339	0.391	cluster3
Vis720	Croatia	1	0.303	0.533	0.164	cluster2
Vis722	Croatia	1	0.671	0.205	0.124	cluster1
Vis724	Croatia	1	0.11	0.775	0.115	cluster2
Vis725	Croatia	1	0.136	0.74	0.124	cluster2
Vis726	Croatia	1	0.143	0.786	0.072	cluster2
Vis727	Croatia	1	0.349	0.605	0.045	cluster2
Vis729	Croatia	1	0.058	0.889	0.052	cluster2
Vis730	Croatia	1	0.14	0.169	0.691	cluster3
Vis731	Croatia	1	0.304	0.463	0.233	cluster2
Vis733	Croatia	1	0.293	0.467	0.24	cluster2
Vis734	Croatia	1	0.106	0.764	0.13	cluster2
Vis736	Croatia	1	0.07	0.297	0.634	cluster3
Vis737	Croatia	1	0.316	0.635	0.05	cluster2
Vis739	Croatia	1	0.439	0.446	0.115	cluster2
Vis741	Croatia	1	0.417	0.464	0.119	cluster2
Vis742	Croatia	1	0.323	0.569	0.108	cluster2
Vis743	Croatia	1	0.206	0.47	0.324	cluster2
Vis744	Croatia	1	0.15	0.454	0.396	cluster2
Vis745	Croatia	1	0.084	0.472	0.444	cluster2
Vis746	Croatia	1	0.237	0.168	0.595	cluster3
Vis747	Croatia	1	0.157	0.448	0.395	cluster2
Vis749	Croatia	1	0.393	0.114	0.492	cluster3
Vis750	Croatia	1	0.184	0.157	0.66	cluster3
Vis751	Croatia	1	0.411	0.473	0.116	cluster2
Vis752	Croatia	1	0.217	0.141	0.642	cluster3
Vis753	Croatia	1	0.148	0.231	0.622	cluster3
Vis754	Croatia	1	0.103	0.706	0.19	cluster2
Vis755	Croatia	1	0.172	0.235	0.593	cluster3
Vis760	Croatia	1	0.271	0.474	0.255	cluster2
Vis762	Croatia	1	0.079	0.152	0.769	cluster3
Vis765	Croatia	1	0.172	0.247	0.581	cluster3
Vis766	Croatia	1	0.058	0.881	0.061	cluster2
Vis768	Croatia	1	0.463	0.279	0.258	cluster1
Vis770	Croatia	1	0.211	0.306	0.483	cluster3
Vis771	Croatia	1	0.416	0.476	0.108	cluster2
Vis772	Croatia	1	0.407	0.477	0.116	cluster2
Vis773	Croatia	1	0.1	0.861	0.039	cluster2
Vis774	Croatia	1	0.237	0.302	0.461	cluster3
Vis776	Croatia	1	0.406	0.478	0.116	cluster2
Vis777	Croatia	1	0.387	0.479	0.134	cluster2
Vis778	Croatia	1	0.414	0.48	0.106	cluster2
Vis780	Croatia	1	0.318	0.566	0.115	cluster2
Vis782	Croatia	1	0.631	0.231	0.138	cluster1
Vis783	Croatia	1	0.237	0.384	0.379	cluster2
Vis784	Croatia	1	0.053	0.871	0.076	cluster2
Vis787	Croatia	1	0.105	0.738	0.157	cluster2
Vis788	Croatia	1	0.365	0.262	0.372	cluster3
Vis789	Croatia	1	0.256	0.498	0.246	cluster2
Vis791	Croatia	1	0.238	0.312	0.45	cluster3
Vis792	Croatia	1	0.505	0.11	0.384	cluster1
Vis793	Croatia	1	0.091	0.654	0.255	cluster2
Vis795	Croatia	1	0.396	0.512	0.092	cluster2
Vis796	Croatia	1	0.414	0.48	0.106	cluster2
Vis798	Croatia	1	0.134	0.481	0.385	cluster2
Vis800	Croatia	1	0.039	0.909	0.052	cluster2
Vis802	Croatia	1	0.383	0.482	0.135	cluster2
Vis803	Croatia	1	0.398	0.483	0.119	cluster2
Vis804	Croatia	1	0.235	0.197	0.568	cluster3
Vis806	Croatia	1	0.194	0.198	0.608	cluster3
Vis807	Croatia	1	0.08	0.799	0.12	cluster2
Vis808	Croatia	1	0.16	0.537	0.303	cluster2
Vis813	Croatia	1	0.079	0.458	0.462	cluster3
Vis817	Croatia	1	0.409	0.483	0.108	cluster2
Vis818	Croatia	1	0.468	0.132	0.4	cluster1
Vis820	Croatia	1	0.29	0.357	0.352	cluster2
Vis821	Croatia	1	0.062	0.893	0.045	cluster2
Vis822	Croatia	1	0.064	0.875	0.061	cluster2
Vis824	Croatia	1	0.568	0.195	0.237	cluster1
Vis825	Croatia	1	0.279	0.483	0.238	cluster2
Vis826	Croatia	1	0.403	0.484	0.113	cluster2
Vis827	Croatia	1	0.412	0.485	0.103	cluster2
Vis829	Croatia	1	0.185	0.35	0.466	cluster3
Vis831	Croatia	1	0.28	0.321	0.399	cluster3
Vis832	Croatia	1	0.788	0.124	0.089	cluster1
Vis835	Croatia	1	0.4	0.486	0.114	cluster2
Vis836	Croatia	1	0.228	0.273	0.499	cluster3
Vis839	Croatia	1	0.047	0.913	0.04	cluster2
Vis841	Croatia	1	0.249	0.533	0.218	cluster2
Vis842	Croatia	1	0.391	0.555	0.054	cluster2
Vis844	Croatia	1	0.227	0.321	0.452	cluster3
Vis846	Croatia	1	0.57	0.186	0.244	cluster1
Vis848	Croatia	1	0.054	0.556	0.389	cluster2
Vis849	Croatia	1	0.41	0.488	0.102	cluster2
Vis850	Croatia	1	0.122	0.539	0.339	cluster2
Vis851	Croatia	1	0.179	0.495	0.327	cluster2
Vis853	Croatia	1	0.343	0.509	0.148	cluster2
Vis855	Croatia	1	0.362	0.509	0.128	cluster2
Vis856	Croatia	1	0.124	0.145	0.731	cluster3
Vis857	Croatia	1	0.117	0.489	0.394	cluster2
Vis858	Croatia	1	0.432	0.463	0.105	cluster2
Vis859	Croatia	1	0.294	0.629	0.076	cluster2
Vis862	Croatia	1	0.45	0.142	0.408	cluster1
Vis864	Croatia	1	0.407	0.489	0.104	cluster2
Vis864	Croatia	1	0.422	0.409	0.169	cluster1
Vis866	Croatia	1	0.251	0.395	0.355	cluster2
Vis868	Croatia	1	0.418	0.473	0.109	cluster2
Vis870	Croatia	1	0.091	0.152	0.758	cluster3
Vis871	Croatia	1	0.112	0.818	0.071	cluster2
Vis873	Croatia	1	0.369	0.533	0.098	cluster2
Vis874	Croatia	1	0.188	0.295	0.517	cluster3
Vis875	Croatia	1	0.783	0.099	0.118	cluster1
Vis881	Croatia	1	0.119	0.189	0.691	cluster3
Vis882	Croatia	1	0.21	0.704	0.086	cluster2
Vis884	Croatia	1	0.285	0.457	0.258	cluster2
Vis885	Croatia	1	0.064	0.902	0.035	cluster2
Vis886	Croatia	1	0.441	0.109	0.449	cluster3
Vis887	Croatia	1	0.096	0.809	0.095	cluster2
Vis890	Croatia	1	0.151	0.736	0.113	cluster2
Vis891	Croatia	1	0.088	0.839	0.073	cluster2
Vis895	Croatia	1	0.44	0.511	0.049	cluster2
Vis897	Croatia	1	0.226	0.278	0.496	cluster3
Vis902	Croatia	1	0.111	0.798	0.091	cluster2
Vis904	Croatia	1	0.232	0.307	0.461	cluster3
Vis905	Croatia	1	0.499	0.436	0.064	cluster1
Vis911	Croatia	1	0.15	0.638	0.212	cluster2
Vis914	Croatia	1	0.768	0.117	0.115	cluster1
Vis915	Croatia	1	0.597	0.267	0.135	cluster1
Vis916	Croatia	1	0.336	0.313	0.351	cluster3
Vis917	Croatia	1	0.107	0.836	0.058	cluster2
Vis918	Croatia	1	0.115	0.768	0.117	cluster2
Vis919	Croatia	1	0.435	0.46	0.105	cluster2
Vis923	Croatia	1	0.086	0.193	0.72	cluster3
Vis925	Croatia	1	0.11	0.755	0.136	cluster2
Vis926	Croatia	1	0.35	0.523	0.127	cluster2
Vis928	Croatia	1	0.11	0.753	0.137	cluster2
Vis932	Croatia	1	0.358	0.332	0.31	cluster1
Vis933	Croatia	1	0.102	0.83	0.068	cluster2
Vis934	Croatia	1	0.245	0.478	0.277	cluster2
Vis935	Croatia	1	0.195	0.153	0.652	cluster3
Vis936	Croatia	1	0.099	0.632	0.269	cluster2
Vis937	Croatia	1	0.319	0.407	0.274	cluster2
Vis944	Croatia	1	0.252	0.303	0.445	cluster3
Vis946	Croatia	1	0.267	0.33	0.403	cluster3
Vis947	Croatia	1	0.041	0.918	0.041	cluster2
Vis951	Croatia	1	0.48	0.113	0.407	cluster1
Vis953	Croatia	1	0.398	0.505	0.098	cluster2
Vis954	Croatia	1	0.264	0.413	0.323	cluster2
Vis955	Croatia	1	0.045	0.891	0.064	cluster2
Vis956	Croatia	1	0.09	0.869	0.041	cluster2
Vis957	Croatia	1	0.097	0.218	0.686	cluster3
Vis959	Croatia	1	0.05	0.889	0.061	cluster2
Vis960	Croatia	1	0.283	0.466	0.251	cluster2
Vis961	Croatia	1	0.086	0.828	0.086	cluster2
Vis966	Croatia	1	0.37	0.374	0.256	cluster2
Vis968	Croatia	1	0.314	0.232	0.454	cluster3
Vis972	Croatia	1	0.172	0.296	0.532	cluster3
Vis973	Croatia	1	0.149	0.266	0.585	cluster3
Vis976	Croatia	1	0.145	0.344	0.511	cluster3
Vis978	Croatia	1	0.122	0.773	0.105	cluster2
Vis980	Croatia	1	0.134	0.219	0.647	cluster3
Vis982	Croatia	1	0.329	0.33	0.341	cluster3
Vis988	Croatia	1	0.246	0.386	0.368	cluster2
Vis990	Croatia	1	0.048	0.445	0.508	cluster3
Vis992	Croatia	1	0.155	0.256	0.59	cluster3
Vis996	Croatia	1	0.083	0.801	0.117	cluster2
Vis999	Croatia	1	0.252	0.326	0.422	cluster3
ORC10057	Orkney	2	0.102	0.378	0.52	cluster3
ORC10104	Orkney	2	0.057	0.079	0.863	cluster3
ORC10127	Orkney	2	0.09	0.127	0.783	cluster3
ORC10168	Orkney	2	0.257	0.353	0.4	cluster3
ORC10189	Orkney	2	0.272	0.317	0.412	cluster3
ORC10198	Orkney	2	0.196	0.122	0.681	cluster3
ORC10257	Orkney	2	0.127	0.102	0.771	cluster3
ORC10364	Orkney	2	0.32	0.135	0.545	cluster3
ORC10368	Orkney	2	0.091	0.095	0.813	cluster3
ORC10390	Orkney	2	0.259	0.351	0.39	cluster3
ORC10397	Orkney	2	0.143	0.242	0.615	cluster3
ORC10404	Orkney	2	0.204	0.393	0.403	cluster3
ORC10432	Orkney	2	0.382	0.274	0.344	cluster1
ORC10494	Orkney	2	0.693	0.101	0.206	cluster1
ORC10520	Orkney	2	0.262	0.322	0.416	cluster3
ORC10554	Orkney	2	0.228	0.195	0.577	cluster3
ORC10572	Orkney	2	0.403	0.489	0.108	cluster2
ORC10574	Orkney	2	0.18	0.241	0.579	cluster3
ORC10596	Orkney	2	0.129	0.804	0.066	cluster2
ORC10620	Orkney	2	0.128	0.088	0.784	cluster3
ORC10627	Orkney	2	0.177	0.432	0.401	cluster2
ORC10669	Orkney	2	0.221	0.187	0.591	cluster3
ORC10703	Orkney	2	0.133	0.27	0.597	cluster3
ORC10718	Orkney	2	0.125	0.326	0.549	cluster3
ORC10721	Orkney	2	0.265	0.251	0.485	cluster3
ORC10741	Orkney	2	0.47	0.131	0.399	cluster1
ORC10749	Orkney	2	0.178	0.519	0.303	cluster2
ORC10762	Orkney	2	0.187	0.172	0.642	cluster3
ORC10764	Orkney	2	0.559	0.274	0.167	cluster1
ORC10773	Orkney	2	0.218	0.435	0.347	cluster2
ORC10813	Orkney	2	0.122	0.198	0.68	cluster3
ORC10816	Orkney	2	0.158	0.224	0.617	cluster3
ORC10817	Orkney	2	0.244	0.197	0.559	cluster3
ORC10820	Orkney	2	0.121	0.117	0.762	cluster3
ORC10895	Orkney	2	0.065	0.123	0.812	cluster3
ORC10897	Orkney	2	0.404	0.533	0.063	cluster2
ORC10904	Orkney	2	0.392	0.491	0.117	cluster2
ORC10905	Orkney	2	0.578	0.292	0.131	cluster1
ORC10909	Orkney	2	0.071	0.072	0.857	cluster3
ORC10913	Orkney	2	0.244	0.377	0.379	cluster3
ORC10916	Orkney	2	0.061	0.108	0.831	cluster3
ORC10931	Orkney	2	0.618	0.319	0.063	cluster1
ORC10934	Orkney	2	0.109	0.131	0.76	cluster3
ORC10944	Orkney	2	0.436	0.239	0.325	cluster1
ORC10952	Orkney	2	0.436	0.102	0.462	cluster3
ORC10954	Orkney	2	0.054	0.885	0.071	cluster2
ORC10961	Orkney	2	0.052	0.886	0.072	cluster2
ORC10973	Orkney	2	0.286	0.3	0.414	cluster3
ORC10974	Orkney	2	0.139	0.287	0.574	cluster3
ORC10977	Orkney	2	0.314	0.157	0.53	cluster3
ORC10980	Orkney	2	0.1	0.187	0.714	cluster3
ORC10993	Orkney	2	0.241	0.27	0.488	cluster3
ORC11011	Orkney	2	0.618	0.319	0.073	cluster1
ORC11022	Orkney	2	0.206	0.219	0.576	cluster3
ORC11034	Orkney	2	0.284	0.089	0.627	cluster3
ORC11045	Orkney	2	0.613	0.209	0.178	cluster1
ORC11046	Orkney	2	0.286	0.276	0.438	cluster3
ORC11052	Orkney	2	0.179	0.304	0.517	cluster3
ORC11054	Orkney	2	0.125	0.094	0.781	cluster3
ORC11060	Orkney	2	0.205	0.395	0.4	cluster3
ORC11072	Orkney	2	0.318	0.122	0.56	cluster3
ORC11075	Orkney	2	0.052	0.16	0.788	cluster3
ORC11100	Orkney	2	0.178	0.237	0.586	cluster3
ORC11101	Orkney	2	0.314	0.534	0.152	cluster2
ORC11105	Orkney	2	0.211	0.129	0.659	cluster3
ORC11115	Orkney	2	0.377	0.516	0.107	cluster2
ORC11118	Orkney	2	0.129	0.804	0.076	cluster2
ORC11130	Orkney	2	0.131	0.12	0.749	cluster3
ORC11151	Orkney	2	0.362	0.566	0.083	cluster2
ORC11154	Orkney	2	0.642	0.276	0.093	cluster1
ORC11155	Orkney	2	0.269	0.288	0.444	cluster3
ORC11158	Orkney	2	0.253	0.661	0.096	cluster2
ORC11160	Orkney	2	0.425	0.476	0.109	cluster2
ORC11161	Orkney	2	0.392	0.132	0.475	cluster3
ORC11167	Orkney	2	0.328	0.165	0.507	cluster3
ORC11199	Orkney	2	0.201	0.355	0.444	cluster3
ORC11201	Orkney	2	0.37	0.531	0.109	cluster2
ORC11213	Orkney	2	0.263	0.388	0.349	cluster2
ORC11220	Orkney	2	0.277	0.253	0.47	cluster3
ORC11231	Orkney	2	0.063	0.249	0.687	cluster3
ORC11232	Orkney	2	0.299	0.306	0.394	cluster3
ORC11238	Orkney	2	0.404	0.48	0.116	cluster2
ORC11248	Orkney	2	0.573	0.172	0.255	cluster1
ORC11257	Orkney	2	0.4	0.268	0.332	cluster1
ORC11258	Orkney	2	0.063	0.839	0.109	cluster2
ORC11265	Orkney	2	0.074	0.13	0.797	cluster3
ORC11267	Orkney	2	0.79	0.108	0.111	cluster1
ORC11271	Orkney	2	0.068	0.45	0.482	cluster3
ORC11277	Orkney	2	0.085	0.155	0.76	cluster3
ORC11278	Orkney	2	0.101	0.125	0.774	cluster3
ORC11285	Orkney	2	0.1	0.68	0.22	cluster2
ORC11286	Orkney	2	0.097	0.728	0.175	cluster2
ORC11288	Orkney	2	0.119	0.093	0.788	cluster3
ORC11292	Orkney	2	0.239	0.226	0.535	cluster3
ORC11293	Orkney	2	0.412	0.485	0.112	cluster2
ORC11294	Orkney	2	0.216	0.425	0.359	cluster2
ORC11306	Orkney	2	0.104	0.219	0.677	cluster3
ORC11314	Orkney	2	0.057	0.19	0.753	cluster3
ORC11322	Orkney	2	0.365	0.53	0.105	cluster2
ORC11327	Orkney	2	0.232	0.422	0.346	cluster2
ORC11334	Orkney	2	0.083	0.729	0.189	cluster2
ORC11336	Orkney	2	0.059	0.839	0.112	cluster2
ORC11342	Orkney	2	0.101	0.111	0.788	cluster3
ORC11345	Orkney	2	0.218	0.219	0.563	cluster3
ORC11349	Orkney	2	0.1	0.775	0.125	cluster2
ORC11361	Orkney	2	0.076	0.23	0.694	cluster3
ORC11366	Orkney	2	0.093	0.128	0.779	cluster3
ORC11371	Orkney	2	0.388	0.509	0.114	cluster2
ORC11379	Orkney	2	0.086	0.223	0.691	cluster3
ORC11380	Orkney	2	0.1	0.115	0.784	cluster3
ORC11384	Orkney	2	0.365	0.53	0.115	cluster2
ORC11385	Orkney	2	0.377	0.516	0.117	cluster2
ORC11404	Orkney	2	0.635	0.174	0.191	cluster1
ORC11407	Orkney	2	0.112	0.347	0.541	cluster3
ORC11410	Orkney	2	0.324	0.162	0.514	cluster3
ORC11413	Orkney	2	0.403	0.489	0.118	cluster2
ORC11427	Orkney	2	0.338	0.385	0.277	cluster2
ORC11434	Orkney	2	0.454	0.145	0.401	cluster1
ORC11437	Orkney	2	0.09	0.131	0.779	cluster3
ORC11448	Orkney	2	0.156	0.247	0.597	cluster3
ORC11460	Orkney	2	0.052	0.886	0.062	cluster2
ORC11462	Orkney	2	0.425	0.476	0.099	cluster2
ORC11463	Orkney	2	0.125	0.352	0.522	cluster3
ORC11470	Orkney	2	0.353	0.146	0.502	cluster3
ORC11475	Orkney	2	0.104	0.213	0.682	cluster3
ORC11480	Orkney	2	0.663	0.23	0.118	cluster1
ORC11482	Orkney	2	0.039	0.853	0.119	cluster2
ORC11488	Orkney	2	0.257	0.353	0.39	cluster3
ORC11492	Orkney	2	0.238	0.342	0.42	cluster3
ORC11497	Orkney	2	0.177	0.432	0.391	cluster2
ORC11506	Orkney	2	0.092	0.798	0.12	cluster2
ORC11507	Orkney	2	0.603	0.132	0.265	cluster1
ORC11511	Orkney	2	0.089	0.767	0.144	cluster2
ORC11526	Orkney	2	0.055	0.278	0.667	cluster3
ORC11527	Orkney	2	0.102	0.108	0.79	cluster3
ORC11531	Orkney	2	0.152	0.452	0.396	cluster2
ORC11546	Orkney	2	0.12	0.187	0.693	cluster3
ORC11549	Orkney	2	0.157	0.554	0.289	cluster2
ORC11554	Orkney	2	0.055	0.08	0.866	cluster3
ORC11560	Orkney	2	0.125	0.118	0.757	cluster3
ORC11563	Orkney	2	0.101	0.116	0.783	cluster3
ORC11564	Orkney	2	0.438	0.141	0.421	cluster1
ORC11569	Orkney	2	0.211	0.218	0.571	cluster3
ORC11573	Orkney	2	0.234	0.479	0.288	cluster2
ORC11583	Orkney	2	0.2	0.403	0.397	cluster2
ORC11584	Orkney	2	0.128	0.76	0.112	cluster2
ORC11597	Orkney	2	0.283	0.409	0.308	cluster2
ORC11619	Orkney	2	0.039	0.853	0.109	cluster2
ORC11634	Orkney	2	0.054	0.885	0.061	cluster2
ORC11638	Orkney	2	0.311	0.174	0.516	cluster3
ORC11639	Orkney	2	0.147	0.572	0.282	cluster2
ORC11640	Orkney	2	0.69	0.199	0.111	cluster1
ORC11646	Orkney	2	0.194	0.176	0.631	cluster3
ORC11649	Orkney	2	0.247	0.389	0.364	cluster2
ORC11656	Orkney	2	0.206	0.405	0.389	cluster2
ORC11664	Orkney	2	0.26	0.255	0.485	cluster3
ORC11667	Orkney	2	0.094	0.107	0.798	cluster3
ORC11670	Orkney	2	0.253	0.661	0.086	cluster2
ORC11671	Orkney	2	0.101	0.104	0.795	cluster3
ORC11681	Orkney	2	0.142	0.317	0.541	cluster3
ORC11684	Orkney	2	0.122	0.114	0.764	cluster3
ORC11685	Orkney	2	0.69	0.199	0.121	cluster1
ORC11687	Orkney	2	0.103	0.428	0.469	cluster3
ORC11691	Orkney	2	0.553	0.277	0.17	cluster1
ORC11692	Orkney	2	0.128	0.76	0.122	cluster2
ORC11697	Orkney	2	0.465	0.396	0.138	cluster1
ORC11698	Orkney	2	0.111	0.777	0.122	cluster2
ORC11711	Orkney	2	0.123	0.056	0.82	cluster3
ORC11712	Orkney	2	0.39	0.496	0.124	cluster2
ORC11713	Orkney	2	0.79	0.108	0.101	cluster1
ORC11721	Orkney	2	0.206	0.447	0.347	cluster2
ORC11722	Orkney	2	0.404	0.48	0.126	cluster2
ORC11725	Orkney	2	0.392	0.491	0.127	cluster2
ORC11727	Orkney	2	0.088	0.795	0.127	cluster2
ORC11728	Orkney	2	0.391	0.173	0.436	cluster3
ORC11729	Orkney	2	0.401	0.481	0.128	cluster2
ORC11735	Orkney	2	0.164	0.162	0.674	cluster3
ORC11741	Orkney	2	0.1	0.775	0.135	cluster2
ORC11742	Orkney	2	0.663	0.23	0.108	cluster1
ORC11743	Orkney	2	0.192	0.084	0.725	cluster3
ORC11747	Orkney	2	0.134	0.272	0.594	cluster3
ORC11748	Orkney	2	0.208	0.324	0.468	cluster3
ORC11749	Orkney	2	0.401	0.481	0.118	cluster2
ORC11750	Orkney	2	0.117	0.184	0.699	cluster3
ORC11751	Orkney	2	0.08	0.217	0.703	cluster3
ORC11752	Orkney	2	0.094	0.113	0.793	cluster3
ORC11753	Orkney	2	0.322	0.15	0.527	cluster3
ORC11755	Orkney	2	0.447	0.132	0.421	cluster1
ORC11758	Orkney	2	0.194	0.344	0.462	cluster3
ORC11768	Orkney	2	0.109	0.301	0.59	cluster3
ORC11773	Orkney	2	0.279	0.336	0.385	cluster3
ORC11775	Orkney	2	0.653	0.094	0.253	cluster1
ORC11779	Orkney	2	0.682	0.191	0.137	cluster1
ORC11781	Orkney	2	0.105	0.303	0.593	cluster3
ORC11785	Orkney	2	0.08	0.126	0.794	cluster3
ORC11786	Orkney	2	0.076	0.074	0.851	cluster3
ORC11790	Orkney	2	0.096	0.205	0.698	cluster3
ORC11792	Orkney	2	0.135	0.485	0.379	cluster2
ORC11795	Orkney	2	0.216	0.403	0.381	cluster2
ORC11797	Orkney	2	0.092	0.798	0.11	cluster2
ORC11800	Orkney	2	0.107	0.476	0.416	cluster2
ORC11811	Orkney	2	0.578	0.292	0.141	cluster1
ORC11814	Orkney	2	0.079	0.222	0.699	cluster3
ORC11821	Orkney	2	0.756	0.111	0.143	cluster1
ORC11824	Orkney	2	0.074	0.246	0.68	cluster3
ORC11825	Orkney	2	0.091	0.385	0.525	cluster3
ORC11827	Orkney	2	0.642	0.276	0.083	cluster1
ORC11828	Orkney	2	0.063	0.116	0.821	cluster3
ORC11834	Orkney	2	0.32	0.174	0.506	cluster3
ORC11835	Orkney	2	0.158	0.23	0.612	cluster3
ORC11838	Orkney	2	0.412	0.485	0.102	cluster2
ORC11845	Orkney	2	0.104	0.1	0.796	cluster3
ORC11851	Orkney	2	0.37	0.531	0.099	cluster2
ORC11854	Orkney	2	0.39	0.496	0.114	cluster2
ORC11856	Orkney	2	0.465	0.396	0.148	cluster1
ORC11863	Orkney	2	0.238	0.336	0.426	cluster3
ORC11867	Orkney	2	0.341	0.112	0.548	cluster3
ORC11868	Orkney	2	0.111	0.777	0.112	cluster2
ORC11869	Orkney	2	0.771	0.091	0.148	cluster1
ORC11872	Orkney	2	0.086	0.059	0.856	cluster3
ORC11874	Orkney	2	0.089	0.767	0.154	cluster2
ORC11890	Orkney	2	0.771	0.091	0.138	cluster1
ORC11892	Orkney	2	0.36	0.494	0.156	cluster2
ORC11896	Orkney	2	0.119	0.51	0.371	cluster2
ORC11901	Orkney	2	0.214	0.323	0.463	cluster3
ORC11902	Orkney	2	0.621	0.227	0.161	cluster1
ORC11917	Orkney	2	0.109	0.212	0.679	cluster3
ORC11925	Orkney	2	0.112	0.132	0.756	cluster3
ORC11927	Orkney	2	0.16	0.105	0.734	cluster3
ORC11933	Orkney	2	0.129	0.48	0.391	cluster2
ORC11935	Orkney	2	0.314	0.534	0.162	cluster2
ORC11939	Orkney	2	0.559	0.274	0.177	cluster1
ORC11942	Orkney	2	0.233	0.226	0.54	cluster3
ORC11945	Orkney	2	0.138	0.187	0.676	cluster3
ORC11949	Orkney	2	0.266	0.29	0.444	cluster3
ORC11951	Orkney	2	0.388	0.509	0.104	cluster2
ORC11956	Orkney	2	0.077	0.157	0.766	cluster3
ORC11961	Orkney	2	0.22	0.373	0.407	cluster3
ORC11964	Orkney	2	0.553	0.277	0.18	cluster1
ORC11965	Orkney	2	0.059	0.839	0.102	cluster2
ORC11967	Orkney	2	0.091	0.1	0.809	cluster3
ORC11970	Orkney	2	0.702	0.125	0.183	cluster1
ORC11974	Orkney	2	0.089	0.131	0.779	cluster3
ORC11982	Orkney	2	0.286	0.243	0.471	cluster3
ORC11985	Orkney	2	0.097	0.728	0.185	cluster2
ORC11987	Orkney	2	0.144	0.176	0.681	cluster3
ORC11988	Orkney	2	0.319	0.18	0.501	cluster3
ORC11989	Orkney	2	0.613	0.209	0.188	cluster1
ORC11993	Orkney	2	0.063	0.221	0.716	cluster3
ORC11996	Orkney	2	0.266	0.318	0.417	cluster3
ORC11999	Orkney	2	0.282	0.388	0.33	cluster2
ORC12009	Orkney	2	0.108	0.712	0.19	cluster2
ORC12010	Orkney	2	0.621	0.227	0.151	cluster1
ORC12016	Orkney	2	0.209	0.325	0.465	cluster3
ORC12021	Orkney	2	0.119	0.258	0.623	cluster3
ORC12024	Orkney	2	0.083	0.729	0.199	cluster2
ORC12025	Orkney	2	0.125	0.289	0.587	cluster3
ORC12027	Orkney	2	0.195	0.311	0.494	cluster3
ORC12028	Orkney	2	0.053	0.067	0.88	cluster3
ORC12034	Orkney	2	0.404	0.543	0.053	cluster2
ORC12035	Orkney	2	0.334	0.189	0.477	cluster3
ORC12036	Orkney	2	0.635	0.174	0.201	cluster1
ORC12042	Orkney	2	0.203	0.6	0.207	cluster2
ORC12044	Orkney	2	0.693	0.101	0.216	cluster1
ORC12045	Orkney	2	0.1	0.68	0.23	cluster2
ORC12046	Orkney	2	0.36	0.494	0.146	cluster2
ORC12047	Orkney	2	0.088	0.795	0.117	cluster2
ORC12050	Orkney	2	0.141	0.148	0.712	cluster3
ORC12053	Orkney	2	0.682	0.191	0.127	cluster1
ORC12056	Orkney	2	0.215	0.232	0.554	cluster3
ORC12057	Orkney	2	0.251	0.381	0.368	cluster2
ORC12064	Orkney	2	0.653	0.094	0.263	cluster1
ORC12068	Orkney	2	0.084	0.155	0.761	cluster3
ORC12069	Orkney	2	0.362	0.566	0.073	cluster2
ORC12072	Orkney	2	0.091	0.266	0.643	cluster3
ORC12078	Orkney	2	0.573	0.172	0.265	cluster1
ORC12079	Orkney	2	0.061	0.455	0.484	cluster3
ORC12089	Orkney	2	0.177	0.061	0.762	cluster3
ORC12092	Orkney	2	0.603	0.132	0.275	cluster1
ORC12093	Orkney	2	0.338	0.385	0.287	cluster2
ORC12094	Orkney	2	0.203	0.6	0.197	cluster2
ORC12095	Orkney	2	0.147	0.572	0.292	cluster2
ORC12098	Orkney	2	0.434	0.252	0.313	cluster1
ORC12101	Orkney	2	0.104	0.327	0.569	cluster3
ORC12105	Orkney	2	0.212	0.292	0.496	cluster3
ORC12113	Orkney	2	0.234	0.479	0.298	cluster2
ORC12115	Orkney	2	0.157	0.554	0.299	cluster2
ORC12117	Orkney	2	0.108	0.712	0.18	cluster2
ORC12126	Orkney	2	0.178	0.519	0.313	cluster2
ORC12127	Orkney	2	0.183	0.336	0.481	cluster3
ORC12131	Orkney	2	0.075	0.501	0.424	cluster2
ORC12141	Orkney	2	0.321	0.163	0.516	cluster3
ORC12146	Orkney	2	0.283	0.409	0.318	cluster2
ORC12147	Orkney	2	0.13	0.228	0.642	cluster3
ORC12149	Orkney	2	0.434	0.252	0.323	cluster1
ORC12150	Orkney	2	0.436	0.239	0.335	cluster1
ORC12151	Orkney	2	0.12	0.117	0.762	cluster3
ORC12155	Orkney	2	0.282	0.388	0.34	cluster2
ORC12165	Orkney	2	0.161	0.174	0.665	cluster3
ORC12169	Orkney	2	0.756	0.111	0.133	cluster1
ORC12180	Orkney	2	0.4	0.268	0.342	cluster1
ORC12182	Orkney	2	0.103	0.311	0.586	cluster3
ORC12184	Orkney	2	0.134	0.451	0.415	cluster2
ORC12186	Orkney	2	0.702	0.125	0.173	cluster1
ORC12187	Orkney	2	0.063	0.839	0.099	cluster2
ORC12188	Orkney	2	0.703	0.136	0.161	cluster1
ORC12190	Orkney	2	0.154	0.149	0.697	cluster3
ORC12195	Orkney	2	0.382	0.274	0.354	cluster1
ORC12196	Orkney	2	0.11	0.107	0.783	cluster3
ORC12197	Orkney	2	0.232	0.422	0.356	cluster2
ORC12203	Orkney	2	0.124	0.093	0.783	cluster3
ORC12206	Orkney	2	0.218	0.435	0.357	cluster2
ORC12208	Orkney	2	0.338	0.431	0.231	cluster2
ORC12211	Orkney	2	0.206	0.447	0.357	cluster2
ORC12217	Orkney	2	0.038	0.058	0.904	cluster3
ORC12218	Orkney	2	0.263	0.388	0.359	cluster2
ORC12224	Orkney	2	0.069	0.175	0.757	cluster3
ORC12226	Orkney	2	0.131	0.525	0.343	cluster2
ORC12229	Orkney	2	0.184	0.432	0.384	cluster2
ORC12234	Orkney	2	0.727	0.123	0.15	cluster1
ORC12237	Orkney	2	0.216	0.425	0.369	cluster2
ORC12239	Orkney	2	0.247	0.389	0.374	cluster2
ORC12246	Orkney	2	0.251	0.381	0.378	cluster2
ORC12248	Orkney	2	0.119	0.51	0.381	cluster2
ORC12250	Orkney	2	0.212	0.311	0.477	cluster3
ORC12251	Orkney	2	0.244	0.377	0.389	cluster3
ORC12252	Orkney	2	0.36	0.115	0.524	cluster3
ORC12253	Orkney	2	0.177	0.5	0.322	cluster2
ORC12260	Orkney	2	0.135	0.485	0.389	cluster2
ORC12261	Orkney	2	0.217	0.22	0.563	cluster3
ORC12262	Orkney	2	0.089	0.077	0.834	cluster3
ORC12263	Orkney	2	0.06	0.265	0.675	cluster3
ORC12266	Orkney	2	0.062	0.194	0.744	cluster3
ORC12267	Orkney	2	0.142	0.156	0.702	cluster3
ORC12270	Orkney	2	0.419	0.264	0.317	cluster1
ORC12273	Orkney	2	0.684	0.194	0.123	cluster1
ORC12274	Orkney	2	0.358	0.577	0.065	cluster2
ORC12276	Orkney	2	0.216	0.403	0.391	cluster2
ORC12277	Orkney	2	0.246	0.143	0.611	cluster3
ORC12280	Orkney	2	0.279	0.336	0.395	cluster3
ORC12282	Orkney	2	0.064	0.06	0.876	cluster3
ORC12283	Orkney	2	0.242	0.16	0.598	cluster3
ORC12284	Orkney	2	0.206	0.405	0.399	cluster2
ORC12288	Orkney	2	0.259	0.351	0.4	cluster3
ORC12289	Orkney	2	0.352	0.162	0.486	cluster3
ORC12300	Orkney	2	0.378	0.521	0.101	cluster2
ORC12301	Orkney	2	0.286	0.122	0.592	cluster3
ORC9355	Orkney	2	0.033	0.073	0.894	cluster3
ORC9440	Orkney	2	0.103	0.716	0.181	cluster2
ORC9644	Orkney	2	0.246	0.17	0.585	cluster3
ORC9856	Orkney	2	0.676	0.21	0.114	cluster1
ORC9922	Orkney	2	0.048	0.811	0.142	cluster2
ORC9934	Orkney	2	0.176	0.125	0.698	cluster3
ORC9948	Orkney	2	0.11	0.088	0.802	cluster3
TYR10116723	South Tyrol	3	0.713	0.184	0.102	cluster1
TYR10154096	South Tyrol	3	0.912	0.051	0.037	cluster1
TYR10300256	South Tyrol	3	0.403	0.527	0.07	cluster2
TYR10400679	South Tyrol	3	0.138	0.514	0.349	cluster2
TYR10423465	South Tyrol	3	0.4	0.478	0.122	cluster2
TYR10628893	South Tyrol	3	0.347	0.107	0.546	cluster3
TYR10700408	South Tyrol	3	0.237	0.072	0.691	cluster3
TYR10795333	South Tyrol	3	0.673	0.124	0.202	cluster1
TYR10870919	South Tyrol	3	0.901	0.042	0.057	cluster1
TYR11041281	South Tyrol	3	0.635	0.224	0.141	cluster1
TYR11319104	South Tyrol	3	0.837	0.127	0.036	cluster1
TYR11487517	South Tyrol	3	0.445	0.425	0.13	cluster1
TYR11624609	South Tyrol	3	0.208	0.317	0.475	cluster3
TYR11636682	South Tyrol	3	0.412	0.484	0.104	cluster2
TYR11645306	South Tyrol	3	0.221	0.264	0.515	cluster3
TYR11734161	South Tyrol	3	0.341	0.176	0.483	cluster3
TYR12020171	South Tyrol	3	0.141	0.152	0.707	cluster3
TYR12050633	South Tyrol	3	0.517	0.447	0.037	cluster1
TYR12131780	South Tyrol	3	0.643	0.043	0.315	cluster1
TYR12159947	South Tyrol	3	0.094	0.077	0.829	cluster3
TYR121599472	South Tyrol	3	0.117	0.109	0.774	cluster3
TYR12336029	South Tyrol	3	0.308	0.171	0.52	cluster3
TYR123360292	South Tyrol	3	0.118	0.267	0.615	cluster3
TYR12360411	South Tyrol	3	0.271	0.26	0.469	cluster3
TYR123604116	South Tyrol	3	0.118	0.071	0.811	cluster3
TYR12400077	South Tyrol	3	0.74	0.117	0.143	cluster1
TYR12407910	South Tyrol	3	0.453	0.12	0.427	cluster1
TYR124079106	South Tyrol	3	0.12	0.268	0.612	cluster3
TYR12494318	South Tyrol	3	0.728	0.058	0.213	cluster1
TYR124943184	South Tyrol	3	0.12	0.11	0.77	cluster3
TYR12565865	South Tyrol	3	0.842	0.081	0.077	cluster1
TYR125658651	South Tyrol	3	0.12	0.095	0.785	cluster3
TYR12832128	South Tyrol	3	0.777	0.083	0.14	cluster1
TYR128985451	South Tyrol	3	0.121	0.037	0.842	cluster3
TYR13187153	South Tyrol	3	0.058	0.886	0.056	cluster2
TYR131871536	South Tyrol	3	0.123	0.108	0.769	cluster3
TYR13231548	South Tyrol	3	0.182	0.176	0.642	cluster3
TYR132315481	South Tyrol	3	0.123	0.102	0.775	cluster3
TYR132537650	South Tyrol	3	0.126	0.111	0.763	cluster3
TYR13668194	South Tyrol	3	0.18	0.11	0.71	cluster3
TYR136681944	South Tyrol	3	0.127	0.513	0.36	cluster2
TYR13802682	South Tyrol	3	0.078	0.328	0.594	cluster3
TYR138026822	South Tyrol	3	0.133	0.205	0.662	cluster3
TYR13900039	South Tyrol	3	0.57	0.287	0.143	cluster1
TYR14015072	South Tyrol	3	0.802	0.061	0.137	cluster1
TYR140150724	South Tyrol	3	0.134	0.404	0.462	cluster3
TYR141975259	South Tyrol	3	0.135	0.094	0.771	cluster3
TYR14335300	South Tyrol	3	0.63	0.13	0.241	cluster1
TYR143353004	South Tyrol	3	0.137	0.485	0.378	cluster2
TYR144312866	South Tyrol	3	0.137	0.034	0.829	cluster3
TYR14448818	South Tyrol	3	0.21	0.401	0.389	cluster2
TYR149087500	South Tyrol	3	0.138	0.155	0.707	cluster3
TYR14991616	South Tyrol	3	0.06	0.909	0.031	cluster2
TYR149916163	South Tyrol	3	0.139	0.194	0.667	cluster3
TYR14998034	South Tyrol	3	0.437	0.094	0.469	cluster3
TYR149980349	South Tyrol	3	0.146	0.206	0.648	cluster3
TYR15237876	South Tyrol	3	0.146	0.162	0.692	cluster3
TYR15393208	South Tyrol	3	0.766	0.107	0.127	cluster1
TYR153932088	South Tyrol	3	0.147	0.145	0.708	cluster3
TYR15494920	South Tyrol	3	0.383	0.506	0.111	cluster2
TYR154949202	South Tyrol	3	0.147	0.144	0.709	cluster3
TYR156107223	South Tyrol	3	0.148	0.168	0.684	cluster3
TYR15673967	South Tyrol	3	0.6	0.227	0.173	cluster1
TYR156739670	South Tyrol	3	0.149	0.628	0.223	cluster2
TYR161507422	South Tyrol	3	0.15	0.114	0.736	cluster3
TYR16345797	South Tyrol	3	0.284	0.281	0.436	cluster3
TYR16409194	South Tyrol	3	0.385	0.499	0.117	cluster2
TYR164091947	South Tyrol	3	0.152	0.207	0.641	cluster3
TYR165837770	South Tyrol	3	0.152	0.097	0.751	cluster3
TYR17292421	South Tyrol	3	0.149	0.094	0.756	cluster3
TYR172924212	South Tyrol	3	0.153	0.663	0.184	cluster2
TYR17558244	South Tyrol	3	0.126	0.188	0.687	cluster3
TYR175582443	South Tyrol	3	0.153	0.15	0.697	cluster3
TYR17763162	South Tyrol	3	0.643	0.124	0.233	cluster1
TYR177631623	South Tyrol	3	0.157	0.089	0.754	cluster3
TYR17950167	South Tyrol	3	0.751	0.127	0.122	cluster1
TYR179501675	South Tyrol	3	0.158	0.146	0.696	cluster3
TYR181322766	South Tyrol	3	0.16	0.249	0.591	cluster3
TYR18195894	South Tyrol	3	0.547	0.207	0.246	cluster1
TYR181958949	South Tyrol	3	0.161	0.147	0.692	cluster3
TYR18218440	South Tyrol	3	0.095	0.083	0.822	cluster3
TYR182184406	South Tyrol	3	0.162	0.316	0.522	cluster3
TYR18249514	South Tyrol	3	0.23	0.139	0.631	cluster3
TYR183622752	South Tyrol	3	0.162	0.173	0.665	cluster3
TYR18368157	South Tyrol	3	0.782	0.103	0.116	cluster1
TYR183681576	South Tyrol	3	0.164	0.22	0.616	cluster3
TYR18592355	South Tyrol	3	0.461	0.135	0.404	cluster1
TYR185923550	South Tyrol	3	0.176	0.331	0.493	cluster3
TYR18668196	South Tyrol	3	0.56	0.233	0.207	cluster1
TYR186681967	South Tyrol	3	0.178	0.223	0.599	cluster3
TYR18677759	South Tyrol	3	0.369	0.375	0.256	cluster2
TYR186777592	South Tyrol	3	0.178	0.087	0.735	cluster3
TYR18681555	South Tyrol	3	0.117	0.103	0.78	cluster3
TYR186815551	South Tyrol	3	0.179	0.401	0.42	cluster3
TYR18743166	South Tyrol	3	0.412	0.509	0.079	cluster2
TYR187431665	South Tyrol	3	0.18	0.196	0.624	cluster3
TYR18747715	South Tyrol	3	0.44	0.464	0.096	cluster2
TYR187477151	South Tyrol	3	0.187	0.25	0.563	cluster3
TYR18807709	South Tyrol	3	0.129	0.721	0.15	cluster2
TYR18839242	South Tyrol	3	0.654	0.144	0.201	cluster1
TYR188392424	South Tyrol	3	0.189	0.385	0.426	cluster3
TYR19061099	South Tyrol	3	0.468	0.066	0.466	cluster1
TYR19310439	South Tyrol	3	0.731	0.124	0.144	cluster1
TYR193202245	South Tyrol	3	0.192	0.064	0.744	cluster3
TYR19582850	South Tyrol	3	0.107	0.274	0.619	cluster3
TYR195828502	South Tyrol	3	0.193	0.427	0.38	cluster2
TYR19607680	South Tyrol	3	0.865	0.092	0.043	cluster1
TYR196076801	South Tyrol	3	0.194	0.615	0.191	cluster2
TYR19628576	South Tyrol	3	0.075	0.369	0.555	cluster3
TYR19634894	South Tyrol	3	0.062	0.045	0.893	cluster3
TYR196348940	South Tyrol	3	0.198	0.293	0.509	cluster3
TYR19819761	South Tyrol	3	0.168	0.098	0.734	cluster3
TYR198197613	South Tyrol	3	0.198	0.269	0.533	cluster3
TYR19821265	South Tyrol	3	0.096	0.835	0.068	cluster2
TYR198212656	South Tyrol	3	0.199	0.626	0.175	cluster2
TYR19825426	South Tyrol	3	0.487	0.212	0.301	cluster1
TYR198254260	South Tyrol	3	0.203	0.216	0.581	cluster3
TYR20034162	South Tyrol	3	0.418	0.478	0.104	cluster2
TYR200341622	South Tyrol	3	0.205	0.282	0.513	cluster3
TYR20102805	South Tyrol	3	0.647	0.087	0.266	cluster1
TYR20138930	South Tyrol	3	0.267	0.252	0.482	cluster3
TYR201389300	South Tyrol	3	0.205	0.133	0.662	cluster3
TYR20176498	South Tyrol	3	0.372	0.566	0.062	cluster2
TYR201764981	South Tyrol	3	0.207	0.421	0.372	cluster2
TYR20225519	South Tyrol	3	0.862	0.074	0.064	cluster1
TYR202255197	South Tyrol	3	0.21	0.317	0.473	cluster3
TYR20247785	South Tyrol	3	0.731	0.089	0.18	cluster1
TYR202477852	South Tyrol	3	0.211	0.383	0.406	cluster3
TYR20280240	South Tyrol	3	0.094	0.101	0.805	cluster3
TYR202802406	South Tyrol	3	0.212	0.465	0.323	cluster2
TYR203578155	South Tyrol	3	0.212	0.092	0.696	cluster3
TYR20367550	South Tyrol	3	0.861	0.069	0.07	cluster1
TYR203675508	South Tyrol	3	0.216	0.233	0.551	cluster3
TYR20379919	South Tyrol	3	0.336	0.134	0.53	cluster3
TYR203799199	South Tyrol	3	0.217	0.227	0.556	cluster3
TYR20409696	South Tyrol	3	0.111	0.047	0.843	cluster3
TYR204096963	South Tyrol	3	0.219	0.287	0.494	cluster3
TYR20556451	South Tyrol	3	0.11	0.278	0.612	cluster3
TYR205564514	South Tyrol	3	0.227	0.261	0.512	cluster3
TYR20571185	South Tyrol	3	0.46	0.125	0.415	cluster1
TYR205711850	South Tyrol	3	0.229	0.415	0.356	cluster2
TYR20742616	South Tyrol	3	0.857	0.067	0.076	cluster1
TYR207426162	South Tyrol	3	0.229	0.364	0.407	cluster3
TYR20758191	South Tyrol	3	0.193	0.226	0.58	cluster3
TYR207581910	South Tyrol	3	0.231	0.282	0.487	cluster3
TYR20828723	South Tyrol	3	0.387	0.502	0.111	cluster2
TYR208287236	South Tyrol	3	0.231	0.013	0.756	cluster3
TYR21065997	South Tyrol	3	0.813	0.091	0.096	cluster1
TYR210659977	South Tyrol	3	0.232	0.274	0.494	cluster3
TYR21216538	South Tyrol	3	0.188	0.279	0.533	cluster3
TYR212637587	South Tyrol	3	0.234	0.425	0.341	cluster2
TYR21325811	South Tyrol	3	0.113	0.118	0.768	cluster3
TYR213258116	South Tyrol	3	0.235	0.242	0.523	cluster3
TYR21384607	South Tyrol	3	0.286	0.105	0.609	cluster3
TYR213846079	South Tyrol	3	0.236	0.255	0.509	cluster3
TYR21558570	South Tyrol	3	0.74	0.106	0.155	cluster1
TYR215585709	South Tyrol	3	0.245	0.299	0.456	cluster3
TYR21608319	South Tyrol	3	0.324	0.538	0.139	cluster2
TYR216326923	South Tyrol	3	0.246	0.099	0.655	cluster3
TYR2165402	South Tyrol	3	0.765	0.131	0.104	cluster1
TYR21687964	South Tyrol	3	0.221	0.282	0.497	cluster3
TYR216879641	South Tyrol	3	0.258	0.277	0.465	cluster3
TYR21716310	South Tyrol	3	0.282	0.577	0.141	cluster2
TYR217163107	South Tyrol	3	0.261	0.328	0.411	cluster3
TYR218658953	South Tyrol	3	0.261	0.231	0.508	cluster3
TYR21929521	South Tyrol	3	0.179	0.395	0.426	cluster3
TYR219295213	South Tyrol	3	0.262	0.28	0.458	cluster3
TYR21965368	South Tyrol	3	0.873	0.053	0.075	cluster1
TYR219653685	South Tyrol	3	0.263	0.551	0.186	cluster2
TYR22032225	South Tyrol	3	0.362	0.478	0.159	cluster2
TYR220322259	South Tyrol	3	0.265	0.175	0.56	cluster3
TYR22098063	South Tyrol	3	0.7	0.103	0.197	cluster1
TYR220980637	South Tyrol	3	0.267	0.528	0.205	cluster2
TYR222262573	South Tyrol	3	0.268	0.358	0.374	cluster3
TYR22288674	South Tyrol	3	0.656	0.291	0.053	cluster1
TYR222886746	South Tyrol	3	0.268	0.237	0.495	cluster3
TYR22446225	South Tyrol	3	0.494	0.109	0.397	cluster1
TYR224462255	South Tyrol	3	0.269	0.345	0.386	cluster3
TYR22507010	South Tyrol	3	0.778	0.101	0.122	cluster1
TYR225070101	South Tyrol	3	0.276	0.338	0.386	cluster3
TYR22509219	South Tyrol	3	0.076	0.083	0.841	cluster3
TYR225092195	South Tyrol	3	0.284	0.477	0.239	cluster2
TYR22510158	South Tyrol	3	0.048	0.044	0.908	cluster3
TYR225101587	South Tyrol	3	0.289	0.314	0.397	cluster3
TYR22549609	South Tyrol	3	0.299	0.124	0.576	cluster3
TYR225496091	South Tyrol	3	0.289	0.279	0.432	cluster3
TYR22660031	South Tyrol	3	0.779	0.117	0.104	cluster1
TYR226600310	South Tyrol	3	0.289	0.193	0.518	cluster3
TYR22683170	South Tyrol	3	0.796	0.163	0.041	cluster1
TYR226831704	South Tyrol	3	0.296	0.105	0.599	cluster3
TYR228600050	South Tyrol	3	0.301	0.364	0.335	cluster2
TYR22918336	South Tyrol	3	0.062	0.085	0.852	cluster3
TYR229183369	South Tyrol	3	0.304	0.179	0.517	cluster3
TYR22920652	South Tyrol	3	0.409	0.489	0.103	cluster2
TYR229206522	South Tyrol	3	0.306	0.211	0.483	cluster3
TYR22945161	South Tyrol	3	0.137	0.155	0.708	cluster3
TYR229451611	South Tyrol	3	0.308	0.179	0.513	cluster3
TYR23092165	South Tyrol	3	0.598	0.213	0.189	cluster1
TYR230921653	South Tyrol	3	0.309	0.124	0.567	cluster3
TYR23105427	South Tyrol	3	0.576	0.289	0.135	cluster1
TYR231054271	South Tyrol	3	0.316	0.362	0.322	cluster2
TYR231205769	South Tyrol	3	0.316	0.337	0.347	cluster3
TYR23209680	South Tyrol	3	0.169	0.411	0.42	cluster3
TYR232096804	South Tyrol	3	0.318	0.34	0.342	cluster3
TYR23220155	South Tyrol	3	0.236	0.099	0.665	cluster3
TYR232201557	South Tyrol	3	0.325	0.17	0.505	cluster3
TYR23277757	South Tyrol	3	0.251	0.231	0.518	cluster3
TYR232777572	South Tyrol	3	0.333	0.396	0.271	cluster2
TYR23348172	South Tyrol	3	0.758	0.122	0.12	cluster1
TYR233481729	South Tyrol	3	0.336	0.162	0.502	cluster3
TYR23534943	South Tyrol	3	0.348	0.528	0.124	cluster2
TYR235349434	South Tyrol	3	0.338	0.111	0.551	cluster3
TYR23656924	South Tyrol	3	0.096	0.805	0.099	cluster2
TYR236569248	South Tyrol	3	0.338	0.099	0.563	cluster3
TYR23673070	South Tyrol	3	0.089	0.059	0.853	cluster3
TYR236730700	South Tyrol	3	0.339	0.426	0.235	cluster2
TYR23881789	South Tyrol	3	0.177	0.26	0.563	cluster3
TYR239544354	South Tyrol	3	0.339	0.275	0.386	cluster3
TYR23969323	South Tyrol	3	0.613	0.24	0.148	cluster1
TYR239693239	South Tyrol	3	0.343	0.204	0.453	cluster3
TYR24076257	South Tyrol	3	0.2	0.327	0.473	cluster3
TYR24378215	South Tyrol	3	0.379	0.515	0.106	cluster2
TYR243782151	South Tyrol	3	0.346	0.134	0.52	cluster3
TYR24463627	South Tyrol	3	0.17	0.206	0.624	cluster3
TYR244636270	South Tyrol	3	0.348	0.111	0.541	cluster3
TYR246112124	South Tyrol	3	0.352	0.19	0.458	cluster3
TYR246865529	South Tyrol	3	0.354	0.2	0.446	cluster3
TYR247815936	South Tyrol	3	0.356	0.119	0.525	cluster3
TYR24870844	South Tyrol	3	0.117	0.523	0.361	cluster2
TYR2495257	South Tyrol	3	0.791	0.069	0.14	cluster1
TYR25132211	South Tyrol	3	0.641	0.288	0.071	cluster1
TYR251322117	South Tyrol	3	0.356	0.104	0.54	cluster3
TYR25170769	South Tyrol	3	0.393	0.514	0.093	cluster2
TYR251707694	South Tyrol	3	0.358	0.16	0.482	cluster3
TYR251853394	South Tyrol	3	0.358	0.119	0.523	cluster3
TYR25379018	South Tyrol	3	0.503	0.394	0.103	cluster1
TYR253790187	South Tyrol	3	0.36	0.214	0.426	cluster3
TYR25400209	South Tyrol	3	0.649	0.243	0.108	cluster1
TYR254002091	South Tyrol	3	0.365	0.49	0.145	cluster2
TYR25408758	South Tyrol	3	0.471	0.113	0.416	cluster1
TYR254087583	South Tyrol	3	0.369	0.218	0.413	cluster3
TYR25659166	South Tyrol	3	0.753	0.105	0.142	cluster1
TYR256591669	South Tyrol	3	0.369	0.077	0.554	cluster3
TYR25691520	South Tyrol	3	0.443	0.113	0.443	cluster3
TYR256915206	South Tyrol	3	0.372	0.478	0.15	cluster2
TYR2570109	South Tyrol	3	0.676	0.117	0.206	cluster1
TYR25849411	South Tyrol	3	0.094	0.098	0.808	cluster3
TYR25891129	South Tyrol	3	0.406	0.491	0.103	cluster2
TYR258911297	South Tyrol	3	0.374	0.097	0.529	cluster3
TYR26074431	South Tyrol	3	0.136	0.216	0.647	cluster3
TYR260744318	South Tyrol	3	0.375	0.233	0.392	cluster3
TYR26119305	South Tyrol	3	0.129	0.204	0.667	cluster3
TYR261193057	South Tyrol	3	0.39	0.084	0.526	cluster3
TYR26140169	South Tyrol	3	0.184	0.625	0.191	cluster2
TYR261401696	South Tyrol	3	0.395	0.182	0.423	cluster3
TYR26181810	South Tyrol	3	0.279	0.193	0.528	cluster3
TYR261818105	South Tyrol	3	0.397	0.087	0.516	cluster3
TYR262274385	South Tyrol	3	0.417	0.11	0.473	cluster3
TYR26554244	South Tyrol	3	0.326	0.162	0.512	cluster3
TYR265542444	South Tyrol	3	0.423	0.223	0.354	cluster1
TYR26625969	South Tyrol	3	0.609	0.317	0.074	cluster1
TYR266259698	South Tyrol	3	0.43	0.144	0.426	cluster1
TYR26643158	South Tyrol	3	0.104	0.106	0.79	cluster3
TYR26662390	South Tyrol	3	0.863	0.081	0.056	cluster1
TYR266623909	South Tyrol	3	0.432	0.358	0.21	cluster1
TYR26912471	South Tyrol	3	0.437	0.374	0.189	cluster1
TYR269640682	South Tyrol	3	0.435	0.296	0.269	cluster1
TYR27261744	South Tyrol	3	0.482	0.295	0.223	cluster1
TYR272617441	South Tyrol	3	0.437	0.42	0.143	cluster1
TYR27489660	South Tyrol	3	0.255	0.175	0.57	cluster3
TYR27516517	South Tyrol	3	0.371	0.563	0.066	cluster2
TYR27564250	South Tyrol	3	0.392	0.504	0.104	cluster2
TYR275642501	South Tyrol	3	0.441	0.143	0.416	cluster1
TYR27661929	South Tyrol	3	0.431	0.458	0.111	cluster2
TYR276619298	South Tyrol	3	0.447	0.374	0.179	cluster1
TYR27711541	South Tyrol	3	0.818	0.074	0.108	cluster1
TYR277115419	South Tyrol	3	0.448	0.131	0.421	cluster1
TYR27971147	South Tyrol	3	0.371	0.524	0.105	cluster2
TYR279711474	South Tyrol	3	0.451	0.336	0.213	cluster1
TYR28005310	South Tyrol	3	0.79	0.099	0.111	cluster1
TYR28200671	South Tyrol	3	0.359	0.218	0.423	cluster3
TYR28217339	South Tyrol	3	0.308	0.34	0.351	cluster3
TYR28266736	South Tyrol	3	0.75	0.122	0.128	cluster1
TYR28462813	South Tyrol	3	0.101	0.13	0.769	cluster3
TYR28566175	South Tyrol	3	0.715	0.149	0.136	cluster1
TYR28584275	South Tyrol	3	0.06	0.081	0.859	cluster3
TYR28728832	South Tyrol	3	0.455	0.114	0.431	cluster1
TYR28732893	South Tyrol	3	0.461	0.463	0.076	cluster2
TYR28789817	South Tyrol	3	0.665	0.272	0.064	cluster1
TYR28945996	South Tyrol	3	0.496	0.06	0.443	cluster1
TYR28965094	South Tyrol	3	0.359	0.077	0.564	cluster3
TYR28974445	South Tyrol	3	0.137	0.154	0.709	cluster3
TYR29121149	South Tyrol	3	0.448	0.14	0.412	cluster1
TYR29160024	South Tyrol	3	0.87	0.06	0.07	cluster1
TYR29624687	South Tyrol	3	0.226	0.255	0.52	cluster3
TYR29916757	South Tyrol	3	0.758	0.124	0.118	cluster1
TYR30003844	South Tyrol	3	0.116	0.121	0.764	cluster3
TYR30036552	South Tyrol	3	0.75	0.121	0.129	cluster1
TYR30044336	South Tyrol	3	0.106	0.149	0.745	cluster3
TYR30171039	South Tyrol	3	0.62	0.162	0.218	cluster1
TYR30553677	South Tyrol	3	0.794	0.116	0.09	cluster1
TYR30616809	South Tyrol	3	0.127	0.044	0.829	cluster3
TYR30642864	South Tyrol	3	0.11	0.105	0.785	cluster3
TYR30991651	South Tyrol	3	0.42	0.144	0.437	cluster3
TYR31099837	South Tyrol	3	0.873	0.058	0.068	cluster1
TYR31266781	South Tyrol	3	0.664	0.222	0.114	cluster1
TYR31480379	South Tyrol	3	0.373	0.505	0.122	cluster2
TYR31513367	South Tyrol	3	0.887	0.049	0.065	cluster1
TYR31661854	South Tyrol	3	0.871	0.065	0.064	cluster1
TYR31731824	South Tyrol	3	0.427	0.42	0.153	cluster1
TYR31984696	South Tyrol	3	0.138	0.178	0.683	cluster3
TYR32141415	South Tyrol	3	0.484	0.119	0.397	cluster1
TYR32168381	South Tyrol	3	0.355	0.49	0.155	cluster2
TYR32289817	South Tyrol	3	0.481	0.432	0.087	cluster1
TYR32362873	South Tyrol	3	0.333	0.204	0.462	cluster3
TYR32377548	South Tyrol	3	0.674	0.217	0.109	cluster1
TYR32541059	South Tyrol	3	0.098	0.087	0.815	cluster3
TYR32545341	South Tyrol	3	0.258	0.237	0.505	cluster3
TYR32601040	South Tyrol	3	0.587	0.35	0.062	cluster1
TYR32604787	South Tyrol	3	0.695	0.142	0.163	cluster1
TYR32612284	South Tyrol	3	0.328	0.111	0.562	cluster3
TYR32701280	South Tyrol	3	0.482	0.243	0.276	cluster1
TYR32721599	South Tyrol	3	0.283	0.59	0.127	cluster2
TYR32874957	South Tyrol	3	0.294	0.179	0.526	cluster3
TYR33047137	South Tyrol	3	0.044	0.03	0.927	cluster3
TYR33051393	South Tyrol	3	0.682	0.246	0.072	cluster1
TYR33260405	South Tyrol	3	0.626	0.193	0.181	cluster1
TYR33302287	South Tyrol	3	0.563	0.283	0.154	cluster1
TYR33316228	South Tyrol	3	0.705	0.123	0.172	cluster1
TYR33387798	South Tyrol	3	0.142	0.107	0.751	cluster3
TYR33451083	South Tyrol	3	0.692	0.247	0.061	cluster1
TYR33482074	South Tyrol	3	0.397	0.539	0.064	cluster2
TYR3349095	South Tyrol	3	0.515	0.078	0.407	cluster1
TYR33508246	South Tyrol	3	0.766	0.106	0.128	cluster1
TYR33527730	South Tyrol	3	0.338	0.111	0.551	cluster3
TYR33555052	South Tyrol	3	0.078	0.198	0.724	cluster3
TYR34047960	South Tyrol	3	0.474	0.066	0.46	cluster1
TYR34064973	South Tyrol	3	0.569	0.297	0.134	cluster1
TYR34222325	South Tyrol	3	0.68	0.14	0.18	cluster1
TYR34275669	South Tyrol	3	0.152	0.183	0.664	cluster3
TYR34340943	South Tyrol	3	0.681	0.132	0.188	cluster1
TYR34375910	South Tyrol	3	0.534	0.179	0.287	cluster1
TYR34681448	South Tyrol	3	0.126	0.756	0.119	cluster2
TYR34784452	South Tyrol	3	0.76	0.09	0.15	cluster1
TYR35141438	South Tyrol	3	0.492	0.223	0.285	cluster1
TYR35145676	South Tyrol	3	0.195	0.292	0.513	cluster3
TYR35211619	South Tyrol	3	0.574	0.081	0.344	cluster1
TYR35262569	South Tyrol	3	0.747	0.089	0.164	cluster1
TYR35373039	South Tyrol	3	0.123	0.215	0.662	cluster3
TYR35680133	South Tyrol	3	0.348	0.16	0.492	cluster3
TYR35715396	South Tyrol	3	0.108	0.277	0.615	cluster3
TYR35821254	South Tyrol	3	0.076	0.367	0.557	cluster3
TYR35893660	South Tyrol	3	0.151	0.729	0.12	cluster2
TYR36202921	South Tyrol	3	0.344	0.2	0.456	cluster3
TYR36230119	South Tyrol	3	0.356	0.517	0.127	cluster2
TYR36297641	South Tyrol	3	0.374	0.511	0.116	cluster2
TYR36341869	South Tyrol	3	0.493	0.134	0.373	cluster1
TYR36377830	South Tyrol	3	0.38	0.084	0.536	cluster3
TYR36520816	South Tyrol	3	0.071	0.17	0.758	cluster3
TYR36619020	South Tyrol	3	0.347	0.545	0.108	cluster2
TYR37207487	South Tyrol	3	0.736	0.117	0.147	cluster1
TYR37277574	South Tyrol	3	0.104	0.38	0.515	cluster3
TYR37495961	South Tyrol	3	0.377	0.496	0.127	cluster2
TYR37641074	South Tyrol	3	0.441	0.336	0.223	cluster1
TYR37851347	South Tyrol	3	0.659	0.245	0.096	cluster1
TYR38007173	South Tyrol	3	0.099	0.071	0.83	cluster3
TYR38019664	South Tyrol	3	0.091	0.051	0.858	cluster3
TYR38104157	South Tyrol	3	0.074	0.043	0.883	cluster3
TYR38295932	South Tyrol	3	0.663	0.099	0.238	cluster1
TYR38327287	South Tyrol	3	0.473	0.136	0.391	cluster1
TYR38424360	South Tyrol	3	0.767	0.113	0.119	cluster1
TYR38538117	South Tyrol	3	0.427	0.431	0.142	cluster2
TYR38661843	South Tyrol	3	0.657	0.092	0.25	cluster1
TYR38973527	South Tyrol	3	0.346	0.104	0.549	cluster3
TYR39059810	South Tyrol	3	0.108	0.081	0.811	cluster3
TYR39078468	South Tyrol	3	0.359	0.566	0.074	cluster2
TYR39214638	South Tyrol	3	0.533	0.369	0.098	cluster1
TYR39289992	South Tyrol	3	0.387	0.087	0.526	cluster3
TYR39481095	South Tyrol	3	0.412	0.483	0.106	cluster2
TYR39482249	South Tyrol	3	0.803	0.129	0.068	cluster1
TYR39485817	South Tyrol	3	0.747	0.13	0.123	cluster1
TYR39549530	South Tyrol	3	0.152	0.326	0.521	cluster3
TYR39692955	South Tyrol	3	0.767	0.108	0.126	cluster1
TYR39748828	South Tyrol	3	0.103	0.424	0.473	cluster3
TYR39845267	South Tyrol	3	0.794	0.137	0.07	cluster1
TYR39986918	South Tyrol	3	0.091	0.08	0.829	cluster3
TYR40201643	South Tyrol	3	0.188	0.303	0.509	cluster3
TYR40345135	South Tyrol	3	0.093	0.082	0.825	cluster3
TYR40354139	South Tyrol	3	0.15	0.259	0.59	cluster3
TYR40482989	South Tyrol	3	0.838	0.103	0.06	cluster1
TYR40556134	South Tyrol	3	0.738	0.14	0.122	cluster1
TYR40650740	South Tyrol	3	0.069	0.093	0.838	cluster3
TYR40987613	South Tyrol	3	0.752	0.104	0.144	cluster1
TYR41039113	South Tyrol	3	0.735	0.129	0.136	cluster1
TYR41357418	South Tyrol	3	0.166	0.341	0.493	cluster3
TYR41420103	South Tyrol	3	0.864	0.069	0.067	cluster1
TYR41524634	South Tyrol	3	0.378	0.503	0.119	cluster2
TYR41576368	South Tyrol	3	0.787	0.093	0.119	cluster1
TYR41692445	South Tyrol	3	0.296	0.211	0.493	cluster3
TYR41821520	South Tyrol	3	0.564	0.18	0.256	cluster1
TYR41831559	South Tyrol	3	0.529	0.269	0.202	cluster1
TYR41992930	South Tyrol	3	0.097	0.303	0.6	cluster3
TYR42128867	South Tyrol	3	0.643	0.122	0.235	cluster1
TYR42354538	South Tyrol	3	0.291	0.364	0.345	cluster2
TYR42402713	South Tyrol	3	0.683	0.14	0.176	cluster1
TYR42431201	South Tyrol	3	0.235	0.299	0.466	cluster3
TYR42470339	South Tyrol	3	0.787	0.091	0.122	cluster1
TYR42560831	South Tyrol	3	0.702	0.237	0.06	cluster1
TYR42742628	South Tyrol	3	0.14	0.124	0.737	cluster3
TYR42750106	South Tyrol	3	0.422	0.358	0.22	cluster1
TYR42859783	South Tyrol	3	0.43	0.462	0.108	cluster2
TYR42922929	South Tyrol	3	0.201	0.393	0.406	cluster3
TYR43348678	South Tyrol	3	0.472	0.112	0.416	cluster1
TYR43380002	South Tyrol	3	0.779	0.107	0.115	cluster1
TYR43414600	South Tyrol	3	0.107	0.119	0.774	cluster3
TYR43576363	South Tyrol	3	0.257	0.528	0.214	cluster2
TYR43776146	South Tyrol	3	0.874	0.067	0.058	cluster1
TYR43974710	South Tyrol	3	0.623	0.175	0.201	cluster1
TYR44015394	South Tyrol	3	0.619	0.326	0.055	cluster1
TYR44078726	South Tyrol	3	0.202	0.102	0.696	cluster3
TYR44148445	South Tyrol	3	0.882	0.057	0.06	cluster1
TYR44151343	South Tyrol	3	0.363	0.575	0.062	cluster2
TYR44347858	South Tyrol	3	0.136	0.172	0.693	cluster3
TYR44433796	South Tyrol	3	0.93	0.046	0.024	cluster1
TYR44510137	South Tyrol	3	0.323	0.396	0.281	cluster2
TYR44539859	South Tyrol	3	0.761	0.103	0.136	cluster1
TYR44541717	South Tyrol	3	0.279	0.279	0.442	cluster3
TYR44558208	South Tyrol	3	0.104	0.117	0.779	cluster3
TYR44787520	South Tyrol	3	0.734	0.104	0.162	cluster1
TYR45019910	South Tyrol	3	0.878	0.06	0.062	cluster1
TYR45161316	South Tyrol	3	0.864	0.07	0.066	cluster1
TYR45280366	South Tyrol	3	0.413	0.223	0.363	cluster1
TYR45296902	South Tyrol	3	0.812	0.06	0.128	cluster1
TYR45400511	South Tyrol	3	0.057	0.064	0.878	cluster3
TYR45458705	South Tyrol	3	0.253	0.551	0.197	cluster2
TYR45474556	South Tyrol	3	0.189	0.636	0.175	cluster2
TYR45511415	South Tyrol	3	0.219	0.364	0.417	cluster3
TYR45517567	South Tyrol	3	0.329	0.426	0.244	cluster2
TYR45798351	South Tyrol	3	0.742	0.122	0.135	cluster1
TYR45866528	South Tyrol	3	0.103	0.108	0.79	cluster3
TYR46089137	South Tyrol	3	0.786	0.104	0.11	cluster1
TYR46182792	South Tyrol	3	0.78	0.104	0.116	cluster1
TYR46262248	South Tyrol	3	0.062	0.675	0.262	cluster2
TYR46334096	South Tyrol	3	0.154	0.23	0.617	cluster3
TYR46400824	South Tyrol	3	0.077	0.083	0.84	cluster3
TYR46471471	South Tyrol	3	0.217	0.261	0.522	cluster3
TYR46473440	South Tyrol	3	0.605	0.186	0.21	cluster1
TYR46535861	South Tyrol	3	0.845	0.074	0.081	cluster1
TYR46569145	South Tyrol	3	0.195	0.143	0.663	cluster3
TYR46612900	South Tyrol	3	0.221	0.013	0.766	cluster3
TYR46987722	South Tyrol	3	0.778	0.107	0.116	cluster1
TYR47087902	South Tyrol	3	0.427	0.479	0.094	cluster2
TYR47344750	South Tyrol	3	0.856	0.068	0.076	cluster1
TYR47385198	South Tyrol	3	0.251	0.328	0.421	cluster3
TYR47612024	South Tyrol	3	0.732	0.151	0.117	cluster1
TYR47995850	South Tyrol	3	0.757	0.119	0.124	cluster1
TYR48042445	South Tyrol	3	0.206	0.243	0.552	cluster3
TYR48123532	South Tyrol	3	0.279	0.314	0.407	cluster3
TYR48288416	South Tyrol	3	0.804	0.082	0.114	cluster1
TYR48291317	South Tyrol	3	0.274	0.477	0.249	cluster2
TYR48453384	South Tyrol	3	0.443	0.131	0.426	cluster1
TYR48649979	South Tyrol	3	0.142	0.217	0.641	cluster3
TYR48718479	South Tyrol	3	0.096	0.111	0.793	cluster3
TYR48749931	South Tyrol	3	0.732	0.101	0.167	cluster1
TYR48864006	South Tyrol	3	0.803	0.091	0.106	cluster1
TYR48900962	South Tyrol	3	0.896	0.048	0.056	cluster1
TYR48917024	South Tyrol	3	0.087	0.101	0.813	cluster3
TYR49221055	South Tyrol	3	0.139	0.638	0.223	cluster2
TYR49278622	South Tyrol	3	0.465	0.128	0.406	cluster1
TYR49518042	South Tyrol	3	0.821	0.1	0.08	cluster1
TYR49738612	South Tyrol	3	0.407	0.11	0.483	cluster3
TYR49959314	South Tyrol	3	0.854	0.087	0.058	cluster1
TYR50203249	South Tyrol	3	0.385	0.182	0.433	cluster3
TYR50289028	South Tyrol	3	0.431	0.143	0.426	cluster1
TYR50599411	South Tyrol	3	0.306	0.337	0.357	cluster3
TYR50633740	South Tyrol	3	0.168	0.097	0.735	cluster3
TYR50763656	South Tyrol	3	0.406	0.493	0.101	cluster2
TYR50773327	South Tyrol	3	0.044	0.031	0.925	cluster3
TYR51073952	South Tyrol	3	0.414	0.471	0.114	cluster2
TYR51231688	South Tyrol	3	0.36	0.58	0.059	cluster2
TYR51396037	South Tyrol	3	0.182	0.074	0.744	cluster3
TYR51427181	South Tyrol	3	0.905	0.043	0.052	cluster1
TYR51562904	South Tyrol	3	0.701	0.177	0.122	cluster1
TYR51564601	South Tyrol	3	0.654	0.188	0.159	cluster1
TYR51781528	South Tyrol	3	0.419	0.481	0.1	cluster2
TYR51974636	South Tyrol	3	0.072	0.052	0.875	cluster3
TYR52129041	South Tyrol	3	0.438	0.131	0.43	cluster1
TYR52160826	South Tyrol	3	0.774	0.171	0.054	cluster1
TYR52203873	South Tyrol	3	0.695	0.125	0.18	cluster1
TYR52216015	South Tyrol	3	0.528	0.374	0.098	cluster1
TYR52285204	South Tyrol	3	0.807	0.063	0.13	cluster1
TYR52305917	South Tyrol	3	0.209	0.297	0.494	cluster3
TYR52933761	South Tyrol	3	0.248	0.277	0.475	cluster3
TYR53114536	South Tyrol	3	0.816	0.127	0.057	cluster1
TYR53563239	South Tyrol	3	0.523	0.216	0.261	cluster1
TYR53567408	South Tyrol	3	0.797	0.059	0.144	cluster1
TYR53691895	South Tyrol	3	0.922	0.05	0.028	cluster1
TYR53785265	South Tyrol	3	0.252	0.28	0.468	cluster3
TYR54177522	South Tyrol	3	0.225	0.242	0.533	cluster3
TYR54361496	South Tyrol	3	0.142	0.813	0.044	cluster2
TYR54394945	South Tyrol	3	0.361	0.537	0.102	cluster2
TYR54461885	South Tyrol	3	0.761	0.061	0.178	cluster1
TYR54651584	South Tyrol	3	0.266	0.338	0.396	cluster3
TYR55100103	South Tyrol	3	0.463	0.47	0.067	cluster2
TYR55277419	South Tyrol	3	0.125	0.104	0.771	cluster3
TYR55629483	South Tyrol	3	0.375	0.554	0.071	cluster2
TYR55928550	South Tyrol	3	0.683	0.246	0.071	cluster1
TYR55977648	South Tyrol	3	0.82	0.072	0.108	cluster1
TYR56029012	South Tyrol	3	0.143	0.16	0.696	cluster3
TYR56041146	South Tyrol	3	0.747	0.131	0.122	cluster1
TYR56265785	South Tyrol	3	0.207	0.237	0.556	cluster3
TYR56284310	South Tyrol	3	0.851	0.096	0.053	cluster1
TYR56358676	South Tyrol	3	0.35	0.214	0.436	cluster3
TYR56368923	South Tyrol	3	0.224	0.425	0.351	cluster2
TYR56382323	South Tyrol	3	0.348	0.119	0.533	cluster3
TYR56424615	South Tyrol	3	0.573	0.105	0.322	cluster1
TYR56426002	South Tyrol	3	0.298	0.179	0.522	cluster3
TYR56439142	South Tyrol	3	0.651	0.283	0.066	cluster1
TYR56631329	South Tyrol	3	0.419	0.515	0.066	cluster2
TYR56682247	South Tyrol	3	0.346	0.119	0.536	cluster3
TYR56700053	South Tyrol	3	0.753	0.104	0.143	cluster1
TYR56943920	South Tyrol	3	0.451	0.49	0.059	cluster2
TYR57158552	South Tyrol	3	0.355	0.559	0.086	cluster2
TYR57327632	South Tyrol	3	0.812	0.091	0.097	cluster1
TYR57377413	South Tyrol	3	0.068	0.047	0.886	cluster3
TYR57386171	South Tyrol	3	0.328	0.099	0.573	cluster3
TYR57455356	South Tyrol	3	0.258	0.358	0.384	cluster3
TYR57562158	South Tyrol	3	0.814	0.07	0.116	cluster1
TYR58113211	South Tyrol	3	0.606	0.278	0.116	cluster1
TYR58132722	South Tyrol	3	0.315	0.17	0.515	cluster3
TYR58193733	South Tyrol	3	0.401	0.506	0.093	cluster2
TYR58352437	South Tyrol	3	0.514	0.358	0.128	cluster1
TYR58520507	South Tyrol	3	0.778	0.114	0.108	cluster1
TYR59215428	South Tyrol	3	0.649	0.228	0.123	cluster1
TYR59842568	South Tyrol	3	0.683	0.252	0.065	cluster1
TYR59853443	South Tyrol	3	0.879	0.059	0.061	cluster1
TYR60096800	South Tyrol	3	0.49	0.054	0.456	cluster1
TYR60110654	South Tyrol	3	0.143	0.673	0.185	cluster2
TYR60154131	South Tyrol	3	0.927	0.036	0.037	cluster1
TYR60165346	South Tyrol	3	0.066	0.058	0.876	cluster3
TYR60219407	South Tyrol	3	0.586	0.169	0.245	cluster1
TYR60229760	South Tyrol	3	0.639	0.219	0.142	cluster1
TYR60432805	South Tyrol	3	0.603	0.299	0.098	cluster1
TYR60649502	South Tyrol	3	0.329	0.275	0.396	cluster3
TYR60680982	South Tyrol	3	0.364	0.097	0.539	cluster3
TYR60711038	South Tyrol	3	0.147	0.099	0.753	cluster3
TYR60797863	South Tyrol	3	0.527	0.066	0.407	cluster1
TYR60931141	South Tyrol	3	0.407	0.501	0.091	cluster2
TYR60965850	South Tyrol	3	0.838	0.092	0.07	cluster1
TYR60966572	South Tyrol	3	0.219	0.415	0.365	cluster2
TYR61044671	South Tyrol	3	0.231	0.709	0.06	cluster2
TYR61177406	South Tyrol	3	0.342	0.19	0.469	cluster3
TYR61263089	South Tyrol	3	0.862	0.074	0.064	cluster1
TYR61349631	South Tyrol	3	0.899	0.058	0.044	cluster1
TYR61603354	South Tyrol	3	0.792	0.087	0.121	cluster1
TYR61738983	South Tyrol	3	0.085	0.056	0.859	cluster3
TYR61869324	South Tyrol	3	0.168	0.233	0.598	cluster3
TYR61909766	South Tyrol	3	0.903	0.071	0.026	cluster1
TYR62014010	South Tyrol	3	0.654	0.207	0.139	cluster1
TYR62295690	South Tyrol	3	0.615	0.158	0.227	cluster1
TYR62544954	South Tyrol	3	0.458	0.126	0.416	cluster1
TYR62552299	South Tyrol	3	0.703	0.155	0.142	cluster1
TYR62737506	South Tyrol	3	0.066	0.043	0.891	cluster3
TYR62797267	South Tyrol	3	0.148	0.156	0.696	cluster3
TYR63060807	South Tyrol	3	0.794	0.075	0.131	cluster1
TYR63118150	South Tyrol	3	0.365	0.233	0.402	cluster3
TYR63685006	South Tyrol	3	0.183	0.437	0.379	cluster2
TYR63965878	South Tyrol	3	0.698	0.244	0.057	cluster1
TYR64010875	South Tyrol	3	0.44	0.443	0.117	cluster2
TYR64249783	South Tyrol	3	0.113	0.112	0.775	cluster3
TYR64403383	South Tyrol	3	0.222	0.274	0.504	cluster3
TYR64415537	South Tyrol	3	0.234	0.659	0.107	cluster2
TYR64417184	South Tyrol	3	0.448	0.122	0.43	cluster1
TYR64566821	South Tyrol	3	0.078	0.093	0.829	cluster3
TYR64869565	South Tyrol	3	0.809	0.129	0.062	cluster1
TYR64893751	South Tyrol	3	0.425	0.296	0.28	cluster1
TYR64977463	South Tyrol	3	0.774	0.098	0.128	cluster1
TYR65361664	South Tyrol	3	0.202	0.475	0.322	cluster2
TYR65407715	South Tyrol	3	0.66	0.261	0.079	cluster1
TYR66179197	South Tyrol	3	0.11	0.12	0.77	cluster3
TYR66309213	South Tyrol	3	0.859	0.054	0.087	cluster1
TYR66329158	South Tyrol	3	0.259	0.345	0.396	cluster3
TYR66424660	South Tyrol	3	0.726	0.091	0.184	cluster1
TYR66502579	South Tyrol	3	0.463	0.119	0.418	cluster1
TYR66794106	South Tyrol	3	0.151	0.157	0.693	cluster3
TYR66854866	South Tyrol	3	0.391	0.505	0.104	cluster2
TYR67234887	South Tyrol	3	0.52	0.06	0.42	cluster1
TYR67292357	South Tyrol	3	0.197	0.431	0.372	cluster2
TYR67372455	South Tyrol	3	0.128	0.165	0.708	cluster3
TYR67471741	South Tyrol	3	0.66	0.148	0.192	cluster1
TYR67507532	South Tyrol	3	0.465	0.121	0.414	cluster1
TYR67669492	South Tyrol	3	0.458	0.355	0.187	cluster1
TYR67800401	South Tyrol	3	0.105	0.106	0.789	cluster3
TYR67831063	South Tyrol	3	0.203	0.719	0.078	cluster2
TYR67832394	South Tyrol	3	0.732	0.107	0.162	cluster1
TYR67883220	South Tyrol	3	0.698	0.129	0.174	cluster1
TYR67995775	South Tyrol	3	0.052	0.072	0.877	cluster3
TYR68137171	South Tyrol	3	0.306	0.362	0.332	cluster2
TYR68176008	South Tyrol	3	0.127	0.495	0.379	cluster2
TYR68238029	South Tyrol	3	0.124	0.414	0.463	cluster3
TYR68504261	South Tyrol	3	0.408	0.481	0.111	cluster2
TYR68645925	South Tyrol	3	0.473	0.074	0.452	cluster1
TYR68746021	South Tyrol	3	0.335	0.109	0.556	cluster3
TYR68783034	South Tyrol	3	0.409	0.494	0.098	cluster2
TYR68823819	South Tyrol	3	0.445	0.315	0.24	cluster1
TYR68845417	South Tyrol	3	0.145	0.322	0.533	cluster3
TYR68871740	South Tyrol	3	0.1	0.081	0.819	cluster3
TYR69026106	South Tyrol	3	0.124	0.308	0.568	cluster3
TYR69057702	South Tyrol	3	0.517	0.051	0.432	cluster1
TYR69457269	South Tyrol	3	0.177	0.05	0.773	cluster3
TYR69505175	South Tyrol	3	0.786	0.092	0.122	cluster1
TYR69505584	South Tyrol	3	0.445	0.113	0.441	cluster1
TYR69615781	South Tyrol	3	0.802	0.097	0.101	cluster1
TYR69752400	South Tyrol	3	0.563	0.305	0.132	cluster1
TYR69953410	South Tyrol	3	0.245	0.406	0.349	cluster2
TYR70058157	South Tyrol	3	0.664	0.069	0.267	cluster1
TYR70202719	South Tyrol	3	0.762	0.107	0.13	cluster1
TYR70219496	South Tyrol	3	0.051	0.037	0.912	cluster3
TYR70294284	South Tyrol	3	0.224	0.634	0.143	cluster2
TYR70416108	South Tyrol	3	0.699	0.102	0.199	cluster1
TYR70476061	South Tyrol	3	0.443	0.116	0.441	cluster1
TYR70573573	South Tyrol	3	0.391	0.515	0.094	cluster2
TYR70705427	South Tyrol	3	0.912	0.047	0.041	cluster1
TYR70747485	South Tyrol	3	0.442	0.129	0.429	cluster1
TYR70802403	South Tyrol	3	0.064	0.034	0.901	cluster3
TYR70920255	South Tyrol	3	0.859	0.051	0.09	cluster1
TYR70954984	South Tyrol	3	0.773	0.109	0.118	cluster1
TYR71000859	South Tyrol	3	0.137	0.239	0.625	cluster3
TYR71089208	South Tyrol	3	0.74	0.131	0.13	cluster1
TYR71175598	South Tyrol	3	0.408	0.482	0.111	cluster2
TYR71419940	South Tyrol	3	0.061	0.873	0.066	cluster2
TYR71482654	South Tyrol	3	0.104	0.396	0.5	cluster3
TYR71545229	South Tyrol	3	0.635	0.142	0.223	cluster1
TYR71635300	South Tyrol	3	0.106	0.196	0.697	cluster3
TYR71647666	South Tyrol	3	0.612	0.35	0.038	cluster1
TYR71804558	South Tyrol	3	0.163	0.157	0.68	cluster3
TYR71834451	South Tyrol	3	0.193	0.378	0.429	cluster3
TYR71908472	South Tyrol	3	0.363	0.157	0.48	cluster3
TYR72357891	South Tyrol	3	0.21	0.302	0.489	cluster3
TYR72555421	South Tyrol	3	0.777	0.11	0.113	cluster1
TYR72601211	South Tyrol	3	0.159	0.781	0.061	cluster2
TYR72772647	South Tyrol	3	0.611	0.205	0.183	cluster1
TYR72878180	South Tyrol	3	0.12	0.099	0.78	cluster3
TYR72889814	South Tyrol	3	0.735	0.208	0.057	cluster1
TYR73229066	South Tyrol	3	0.296	0.361	0.342	cluster2
TYR73296598	South Tyrol	3	0.091	0.181	0.728	cluster3
TYR73617732	South Tyrol	3	0.048	0.054	0.897	cluster3
TYR73704966	South Tyrol	3	0.138	0.523	0.338	cluster2
TYR73901652	South Tyrol	3	0.906	0.041	0.053	cluster1
TYR73911727	South Tyrol	3	0.506	0.217	0.277	cluster1
TYR74042494	South Tyrol	3	0.292	0.297	0.411	cluster3
TYR74315331	South Tyrol	3	0.231	0.383	0.386	cluster3
TYR74502826	South Tyrol	3	0.416	0.497	0.086	cluster2
TYR74687304	South Tyrol	3	0.467	0.114	0.42	cluster1
TYR74755327	South Tyrol	3	0.098	0.11	0.793	cluster3
TYR74828220	South Tyrol	3	0.701	0.101	0.198	cluster1
TYR74851217	South Tyrol	3	0.864	0.076	0.06	cluster1
TYR74967856	South Tyrol	3	0.865	0.078	0.057	cluster1
TYR75029655	South Tyrol	3	0.398	0.5	0.103	cluster2
TYR75200897	South Tyrol	3	0.739	0.121	0.14	cluster1
TYR75218036	South Tyrol	3	0.108	0.115	0.777	cluster3
TYR75245822	South Tyrol	3	0.674	0.204	0.122	cluster1
TYR75385989	South Tyrol	3	0.195	0.373	0.432	cluster3
TYR75413402	South Tyrol	3	0.08	0.128	0.792	cluster3
TYR75594884	South Tyrol	3	0.562	0.193	0.245	cluster1
TYR75720399	South Tyrol	3	0.892	0.052	0.056	cluster1
TYR75926723	South Tyrol	3	0.663	0.147	0.191	cluster1
TYR76015308	South Tyrol	3	0.929	0.042	0.029	cluster1
TYR76087468	South Tyrol	3	0.084	0.862	0.054	cluster2
TYR76327349	South Tyrol	3	0.152	0.102	0.746	cluster3
TYR76347193	South Tyrol	3	0.793	0.085	0.122	cluster1
TYR76443690	South Tyrol	3	0.588	0.371	0.04	cluster1
TYR76847590	South Tyrol	3	0.108	0.104	0.788	cluster3
TYR77177984	South Tyrol	3	0.138	0.526	0.336	cluster2
TYR77181862	South Tyrol	3	0.043	0.885	0.072	cluster2
TYR77201137	South Tyrol	3	0.399	0.492	0.109	cluster2
TYR77316636	South Tyrol	3	0.847	0.081	0.072	cluster1
TYR77347382	South Tyrol	3	0.885	0.053	0.062	cluster1
TYR77626137	South Tyrol	3	0.472	0.103	0.426	cluster1
TYR77794586	South Tyrol	3	0.623	0.155	0.222	cluster1
TYR77798758	South Tyrol	3	0.138	0.14	0.722	cluster3
TYR77868563	South Tyrol	3	0.312	0.345	0.343	cluster2
TYR78098246	South Tyrol	3	0.832	0.07	0.098	cluster1
TYR78147884	South Tyrol	3	0.39	0.431	0.179	cluster2
TYR78162985	South Tyrol	3	0.342	0.171	0.487	cluster3
TYR78302310	South Tyrol	3	0.667	0.133	0.2	cluster1
TYR78342011	South Tyrol	3	0.805	0.142	0.053	cluster1
TYR78396350	South Tyrol	3	0.79	0.099	0.11	cluster1
TYR78423237	South Tyrol	3	0.548	0.381	0.071	cluster1
TYR78699907	South Tyrol	3	0.869	0.07	0.061	cluster1
TYR78811549	South Tyrol	3	0.401	0.521	0.078	cluster2
TYR78933619	South Tyrol	3	0.052	0.058	0.89	cluster3
TYR79204469	South Tyrol	3	0.863	0.058	0.079	cluster1
TYR79310679	South Tyrol	3	0.424	0.311	0.265	cluster1
TYR79312277	South Tyrol	3	0.458	0.105	0.437	cluster1
TYR79336125	South Tyrol	3	0.362	0.166	0.472	cluster3
TYR79546792	South Tyrol	3	0.08	0.112	0.808	cluster3
TYR79685657	South Tyrol	3	0.892	0.049	0.059	cluster1
TYR79743748	South Tyrol	3	0.349	0.154	0.497	cluster3
TYR79824836	South Tyrol	3	0.676	0.067	0.256	cluster1
TYR79878375	South Tyrol	3	0.228	0.42	0.352	cluster2
TYR79883729	South Tyrol	3	0.634	0.147	0.22	cluster1
TYR79908901	South Tyrol	3	0.685	0.198	0.117	cluster1
TYR79973856	South Tyrol	3	0.666	0.15	0.183	cluster1
TYR80000993	South Tyrol	3	0.13	0.065	0.805	cluster3
TYR80137759	South Tyrol	3	0.163	0.728	0.109	cluster2
TYR80323648	South Tyrol	3	0.306	0.13	0.564	cluster3
TYR80374079	South Tyrol	3	0.868	0.079	0.053	cluster1
TYR80544338	South Tyrol	3	0.924	0.032	0.044	cluster1
TYR80600561	South Tyrol	3	0.231	0.416	0.353	cluster2
TYR80628407	South Tyrol	3	0.406	0.493	0.101	cluster2
TYR80713699	South Tyrol	3	0.273	0.322	0.405	cluster3
TYR80807780	South Tyrol	3	0.258	0.346	0.396	cluster3
TYR80918726	South Tyrol	3	0.259	0.597	0.144	cluster2
TYR80942603	South Tyrol	3	0.919	0.048	0.034	cluster1
TYR80970009	South Tyrol	3	0.121	0.108	0.771	cluster3
TYR81060140	South Tyrol	3	0.804	0.125	0.071	cluster1
TYR81067783	South Tyrol	3	0.525	0.042	0.433	cluster1
TYR81166780	South Tyrol	3	0.19	0.168	0.642	cluster3
TYR81175403	South Tyrol	3	0.381	0.528	0.091	cluster2
TYR81586398	South Tyrol	3	0.624	0.149	0.226	cluster1
TYR81684301	South Tyrol	3	0.153	0.208	0.639	cluster3
TYR81748617	South Tyrol	3	0.527	0.426	0.047	cluster1
TYR81750881	South Tyrol	3	0.363	0.096	0.541	cluster3
TYR81991163	South Tyrol	3	0.054	0.057	0.889	cluster3
TYR82007768	South Tyrol	3	0.384	0.103	0.513	cluster3
TYR82017057	South Tyrol	3	0.37	0.526	0.104	cluster2
TYR82025860	South Tyrol	3	0.071	0.07	0.859	cluster3
TYR82099191	South Tyrol	3	0.795	0.095	0.11	cluster1
TYR82240422	South Tyrol	3	0.262	0.436	0.302	cluster2
TYR82320441	South Tyrol	3	0.1	0.075	0.826	cluster3
TYR82400150	South Tyrol	3	0.648	0.136	0.216	cluster1
TYR82442039	South Tyrol	3	0.475	0.128	0.397	cluster1
TYR82511719	South Tyrol	3	0.073	0.888	0.039	cluster2
TYR82768478	South Tyrol	3	0.125	0.138	0.737	cluster3
TYR82806602	South Tyrol	3	0.133	0.101	0.767	cluster3
TYR82816261	South Tyrol	3	0.397	0.086	0.517	cluster3
TYR82886499	South Tyrol	3	0.364	0.585	0.05	cluster2
TYR83612345	South Tyrol	3	0.402	0.486	0.112	cluster2
TYR84058316	South Tyrol	3	0.197	0.061	0.741	cluster3
TYR84087397	South Tyrol	3	0.158	0.188	0.653	cluster3
TYR84128299	South Tyrol	3	0.858	0.05	0.092	cluster1
TYR84160627	South Tyrol	3	0.082	0.106	0.811	cluster3
TYR84560257	South Tyrol	3	0.416	0.183	0.401	cluster1
TYR84733131	South Tyrol	3	0.874	0.084	0.042	cluster1
TYR85022864	South Tyrol	3	0.246	0.359	0.395	cluster3
TYR85024708	South Tyrol	3	0.603	0.267	0.13	cluster1
TYR85122667	South Tyrol	3	0.123	0.092	0.785	cluster3
TYR85256236	South Tyrol	3	0.774	0.152	0.074	cluster1
TYR85494243	South Tyrol	3	0.898	0.051	0.051	cluster1
TYR85541520	South Tyrol	3	0.21	0.338	0.452	cluster3
TYR85592298	South Tyrol	3	0.858	0.092	0.051	cluster1
TYR85602591	South Tyrol	3	0.665	0.141	0.193	cluster1
TYR85675173	South Tyrol	3	0.407	0.073	0.52	cluster3
TYR85693458	South Tyrol	3	0.874	0.06	0.066	cluster1
TYR85782227	South Tyrol	3	0.075	0.073	0.852	cluster3
TYR85790479	South Tyrol	3	0.613	0.277	0.11	cluster1
TYR85853969	South Tyrol	3	0.46	0.12	0.42	cluster1
TYR86119808	South Tyrol	3	0.199	0.293	0.508	cluster3
TYR86247450	South Tyrol	3	0.437	0.132	0.431	cluster1
TYR86621779	South Tyrol	3	0.059	0.893	0.048	cluster2
TYR86655074	South Tyrol	3	0.916	0.038	0.046	cluster1
TYR87136513	South Tyrol	3	0.891	0.068	0.041	cluster1
TYR87199980	South Tyrol	3	0.246	0.134	0.619	cluster3
TYR87223091	South Tyrol	3	0.194	0.06	0.746	cluster3
TYR87354756	South Tyrol	3	0.175	0.376	0.449	cluster3
TYR87562249	South Tyrol	3	0.085	0.117	0.797	cluster3
TYR87646202	South Tyrol	3	0.814	0.07	0.117	cluster1
TYR87687502	South Tyrol	3	0.761	0.113	0.126	cluster1
TYR87702457	South Tyrol	3	0.257	0.603	0.139	cluster2
TYR87997977	South Tyrol	3	0.451	0.139	0.41	cluster1
TYR88010775	South Tyrol	3	0.449	0.459	0.092	cluster2
TYR88020619	South Tyrol	3	0.113	0.292	0.595	cluster3
TYR88066758	South Tyrol	3	0.126	0.113	0.761	cluster3
TYR88108642	South Tyrol	3	0.244	0.223	0.533	cluster3
TYR88160800	South Tyrol	3	0.259	0.347	0.394	cluster3
TYR88197520	South Tyrol	3	0.865	0.077	0.058	cluster1
TYR88235962	South Tyrol	3	0.83	0.046	0.124	cluster1
TYR88463081	South Tyrol	3	0.775	0.072	0.154	cluster1
TYR88649796	South Tyrol	3	0.755	0.091	0.154	cluster1
TYR88756780	South Tyrol	3	0.55	0.308	0.142	cluster1
TYR88758173	South Tyrol	3	0.171	0.227	0.602	cluster3
TYR88788066	South Tyrol	3	0.305	0.213	0.482	cluster3
TYR88827878	South Tyrol	3	0.296	0.182	0.522	cluster3
TYR88984898	South Tyrol	3	0.91	0.07	0.02	cluster1
TYR89018810	South Tyrol	3	0.19	0.296	0.514	cluster3
TYR89165265	South Tyrol	3	0.682	0.139	0.179	cluster1
TYR89473391	South Tyrol	3	0.425	0.476	0.1	cluster2
TYR89881103	South Tyrol	3	0.332	0.276	0.392	cluster3
TYR90075865	South Tyrol	3	0.103	0.059	0.838	cluster3
TYR90126535	South Tyrol	3	0.494	0.37	0.135	cluster1
TYR90237269	South Tyrol	3	0.823	0.081	0.096	cluster1
TYR90440064	South Tyrol	3	0.467	0.122	0.411	cluster1
TYR90471484	South Tyrol	3	0.767	0.098	0.135	cluster1
TYR90492328	South Tyrol	3	0.745	0.104	0.151	cluster1
TYR91054914	South Tyrol	3	0.469	0.124	0.407	cluster1
TYR91076499	South Tyrol	3	0.23	0.35	0.42	cluster3
TYR91089444	South Tyrol	3	0.437	0.489	0.074	cluster2
TYR91245609	South Tyrol	3	0.088	0.094	0.818	cluster3
TYR91279431	South Tyrol	3	0.232	0.078	0.69	cluster3
TYR92148362	South Tyrol	3	0.1	0.415	0.485	cluster3
TYR92355052	South Tyrol	3	0.123	0.074	0.803	cluster3
TYR92452087	South Tyrol	3	0.846	0.07	0.084	cluster1
TYR92480268	South Tyrol	3	0.747	0.189	0.064	cluster1
TYR92503396	South Tyrol	3	0.119	0.176	0.705	cluster3
TYR92510561	South Tyrol	3	0.147	0.515	0.337	cluster2
TYR92647033	South Tyrol	3	0.346	0.47	0.184	cluster2
TYR92669313	South Tyrol	3	0.422	0.466	0.112	cluster2
TYR92841655	South Tyrol	3	0.308	0.48	0.212	cluster2
TYR92940350	South Tyrol	3	0.57	0.063	0.367	cluster1
TYR92980402	South Tyrol	3	0.054	0.91	0.036	cluster2
TYR93031699	South Tyrol	3	0.829	0.109	0.062	cluster1
TYR93061180	South Tyrol	3	0.207	0.164	0.629	cluster3
TYR93188137	South Tyrol	3	0.109	0.842	0.049	cluster2
TYR93189570	South Tyrol	3	0.121	0.125	0.754	cluster3
TYR93224588	South Tyrol	3	0.888	0.047	0.065	cluster1
TYR93303698	South Tyrol	3	0.585	0.274	0.141	cluster1
TYR93400600	South Tyrol	3	0.422	0.474	0.104	cluster2
TYR93451519	South Tyrol	3	0.097	0.1	0.803	cluster3
TYR93488638	South Tyrol	3	0.552	0.191	0.257	cluster1
TYR93784349	South Tyrol	3	0.365	0.508	0.126	cluster2
TYR93801293	South Tyrol	3	0.686	0.121	0.194	cluster1
TYR93835645	South Tyrol	3	0.426	0.439	0.135	cluster2
TYR93903037	South Tyrol	3	0.194	0.164	0.642	cluster3
TYR94084316	South Tyrol	3	0.264	0.085	0.651	cluster3
TYR94241372	South Tyrol	3	0.793	0.101	0.106	cluster1
TYR94736480	South Tyrol	3	0.342	0.185	0.473	cluster3
TYR94796920	South Tyrol	3	0.558	0.284	0.157	cluster1
TYR94932651	South Tyrol	3	0.082	0.792	0.126	cluster2
TYR95135778	South Tyrol	3	0.092	0.312	0.596	cluster3
TYR95552380	South Tyrol	3	0.092	0.187	0.721	cluster3
TYR95655854	South Tyrol	3	0.847	0.081	0.072	cluster1
TYR95731055	South Tyrol	3	0.082	0.102	0.816	cluster3
TYR96034448	South Tyrol	3	0.638	0.226	0.135	cluster1
TYR96293085	South Tyrol	3	0.151	0.703	0.146	cluster2
TYR96570789	South Tyrol	3	0.416	0.486	0.099	cluster2
TYR96594562	South Tyrol	3	0.704	0.12	0.176	cluster1
TYR96741228	South Tyrol	3	0.063	0.065	0.872	cluster3
TYR96875920	South Tyrol	3	0.445	0.133	0.422	cluster1
TYR96949038	South Tyrol	3	0.495	0.144	0.361	cluster1
TYR96951751	South Tyrol	3	0.708	0.238	0.054	cluster1
TYR96990342	South Tyrol	3	0.215	0.06	0.724	cluster3
TYR97163966	South Tyrol	3	0.269	0.05	0.681	cluster3
TYR97292711	South Tyrol	3	0.155	0.372	0.472	cluster3
TYR97327125	South Tyrol	3	0.774	0.111	0.115	cluster1
TYR97382894	South Tyrol	3	0.149	0.5	0.351	cluster2
TYR97459081	South Tyrol	3	0.366	0.5	0.134	cluster2
TYR97540213	South Tyrol	3	0.037	0.037	0.926	cluster3
TYR97547650	South Tyrol	3	0.206	0.145	0.649	cluster3
TYR97548450	South Tyrol	3	0.269	0.052	0.68	cluster3
TYR97713385	South Tyrol	3	0.422	0.14	0.438	cluster3
TYR97762102	South Tyrol	3	0.773	0.106	0.121	cluster1
TYR97933172	South Tyrol	3	0.665	0.123	0.213	cluster1
TYR97995679	South Tyrol	3	0.385	0.51	0.105	cluster2
TYR98095666	South Tyrol	3	0.132	0.134	0.734	cluster3
TYR98104593	South Tyrol	3	0.762	0.114	0.124	cluster1
TYR98283856	South Tyrol	3	0.753	0.129	0.118	cluster1
TYR98497704	South Tyrol	3	0.819	0.039	0.142	cluster1
TYR98587722	South Tyrol	3	0.2	0.256	0.544	cluster3
TYR98633483	South Tyrol	3	0.495	0.114	0.391	cluster1
TYR9864904	South Tyrol	3	0.254	0.4	0.347	cluster2
TYR98904154	South Tyrol	3	0.605	0.364	0.031	cluster1
TYR98939282	South Tyrol	3	0.09	0.1	0.81	cluster3
TYR99095883	South Tyrol	3	0.841	0.074	0.085	cluster1
TYR99146718	South Tyrol	3	0.147	0.114	0.738	cluster3
TYR99329115	South Tyrol	3	0.248	0.486	0.266	cluster2
TYR99398799	South Tyrol	3	0.453	0.117	0.43	cluster1
TYR99595585	South Tyrol	3	0.9	0.059	0.041	cluster1
TYR99604309	South Tyrol	3	0.406	0.149	0.445	cluster3
TYR99657815	South Tyrol	3	0.668	0.196	0.136	cluster1
TYR99671641	South Tyrol	3	0.755	0.132	0.112	cluster1
TYR99697353	South Tyrol	3	0.144	0.097	0.759	cluster3
TYR99723876	South Tyrol	3	0.07	0.857	0.073	cluster2
TYR99742261	South Tyrol	3	0.876	0.037	0.088	cluster1
TYR99918971	South Tyrol	3	0.751	0.116	0.133	cluster1
